# Supplementary material for: Poor glycaemic control: prevalence, factors and implications for the care of patients with type 2 diabetes in Kinshasa, Democratic Republic of the Congo: a cross-sectional study
Source: Front Clin Diabetes Healthc. 2023 Nov 20;4:1241882. doi: 10.3389/fcdhc.2023.1241882 (PMC10699440; doi:10.3389/fcdhc.2023.1241882)
Supplement: Supplementary file 1 [file Table_1.xlsx]

## Sheet: Data
id	cluster	marstat	ethnic	religion	educlev	occup	poverty	distance	healthins	durdiab	prescom	comcomp	hospital	auditc	smoking	weight	height	bmi	bmicat	waist	waistc	systolic	diastolic	blopres	insulin	typinsu	oad	oadsingl	noadsingl	oadcomb	namcomb	mixed	nmixed	diatr	diatrcat	othtreatm	nothtreat	durtreat	phq	dds	emotional	physician	regimen	interpersonal	dsmq	dietcontrol	glucosman	physactiv	physcont
1	1	1	1	3	2	3	1	1	0	243	2		1	0	1	52	157	21.1	2	83	0	116	74	0	1	Long-acting	0	0		0		0		insulin	2	2		242	7	3.5	5.4	2	2	5	8.5	8	8	6.7	5.8
2	1	2	1	2	1	2	1	1	0	12	2		0	0	1	70	161	27	3	109	1	170	80	1	0		1	0		1	Glibenclamid and Metformin	0		oad	1	1	Ramipril plus amlodipine	12	0	1.1	1	1	1	1.3	8.1	8	10	0	7.5
3	1	2	1	4	3	3	1	2	1	108	1	1	0	0	1	74	158	29.6	3	110	1	160	80	1	0		1	1	Metformin	0		0		oad	1	1	Esidrex, Vasocar	108	1	1	1	1	1	1	6.9	8	6.7	1.7	5
4	1	2	1	1	2	3	2	1	1	204	1	1	0	0	1	50	149	22.5	2	88	0	165	74	1	0		1	1	Glicazid	0		0		oad	1	2		203	0	1	1	1	1	1	8.5	8	9.3	3.3	7.5
5	1	2	1	2	2	1	2	1	1	132	1	4	0	0	1	52	161	20.1	2	80	0	142	84	1	1	Long-acting	0	0		0		0		insulin	2	2		132	4	1.1	1.2	1.3	1	1	9.2	7.3	10	5	7.5
6	1	2	1	3	3	1	2	1	1	36	2		1	0	1	57	165	20.9	2	87	0	120	80	0	0		1	0		1	Glibenclamid and Metformin	0		oad	1	2		36	0	1.8	2.4	1	1.8	2	5.2	6.7	6	0	3.3
7	1	2	1	2	2	2	1	1	0	24	1	8	0	0	1	78	154	32.9	4	108	1	129	82	0	1	Long-acting	0	0		0		0		insulin	2	2		24	0	1	1	1	1	1	7.7	6.7	8.7	2.5	7.5
8	1	2	1	1	2	2	1	2	0	60	2		1	0	1	84	157	34.1	4	90	1	110	77	0	1	Long-acting	0	0		0		0		insulin	2	2		59	0	1	1	1	1	1	7.9	8	8.7	1.7	7.5
9	1	2	1	3	3	2	1	2	1	7	1	1	1	0	1	72	158	28.8	3	100	1	134	87	0	0		1	1	Glibenclamid	0		0		oad	1	2		7	0	1	1	1	1	1	8.5	8	8	5	6.7
10	1	2	1	1	4	1	2	1	1	240	1	8	1	0	1	47	168	16.7	1	74	0	134	80	0	1	Long-acting	0	0		0		0		insulin	2	2		239	9	1.2	1.8	1	1	1	6.3	6.7	5.3	0	7.5
11	2	2	1	1	3	3	2	1	0	168	1	1	0	0	1	58	157	23.5	2	90	1	140	80	1	0		1	1		0		0		oad	1	1	Vasocar	167	1	1.1	1	1	1.2	1	7.9	6.7	7.3	5.8	5.8
12	2	1	1	3	3	2	1	1	0	17	1	3	0	0	1	110	154	46.4	4	130	1	140	70	1	0		1	1	Metformin	0		0		oad	1	1	Enalapril, Rosuvastatine	17	1	1.2	1	1	1	2	8.8	8	7.3	7.5	5.8
13	2	2	1	1	3	1	2	1	0	60	2		0	0	1	90	160	35.2	4	108	1	140	80	1	0		1	1	Metformin	0		0		oad	1	2		60	0	1.1	1.4	1	1	1	6.3	7.3	5.3	3.3	5.8
14	3	1	1	1	2	2	1	1	0	36	1	1	0	0	1	74	167	26.5	3	99	1	160	95	1	0		1	1	Metformin	0		0		oad	1	1	Aspirin	36	0	1	1	1	1	1	9	7.3	8.7	6.7	7.5
15	3	1	1	1	3	2	1	1	0	10	1	3	0	0	1	90	162	34.3	4	118	1	113	77	0	0		0	0		0		1	mixed-metformin	mixed	3	2		10	1	1	1	1	1	1	8.1	7.3	10	1.7	7.5
16	3	1	1	3	3	1	2	2	0	204	1	4	0	0	1	66	152	28.6	3	95	1	141	73	1	0		1	0		1	Glibenclamid and Metformin	0		oad	1	2		204	0	1.1	1.2	1	1	1	7.3	7.3	8.7	0	7.5
17	3	2	5	1	3	1	2	2	0	60	1	4	0	0	1	80	172	27	3	97	1	152	66	1	0		1	1	Metformin	0		0		oad	1	1	Vasocar T	59	0	1.1	1.4	1	1	1	6.5	6.7	6.7	0	7.5
18	3	1	5	3	3	2	1	1	0	276	1	4	0	0	1	57	168	20.2	2	89	1	168	86	1	1	Association	0	0		0		0		insulin	2	1	Amlor	275	0	1	1	1	1	1	6.5	7.3	6	0	7.5
19	3	1	1	2	3	2	1	1	0	6	1	1	0	0	1	98	150	43.6	4	87	0	130	110	1	0		0	0		0		1	mixed-metformin	mixed	3	1	Aspirin	6	2	1.4	1.8	1	1.4	1	6.9	6.7	7.3	1.7	6.7
20	3	1	1	1	3	2	1	1	0	300	1	5	0	0	1	56	154	23.6	2	88	0	123	75	0	0		1	1		0		0		oad	1	2		300	2	1.4	2.2	1	1.2	1	6.9	7.3	6	1.7	6.7
21	3	1	1	1	3	2	1	1	0	384	1	1	0	0	1	58	169	20.3	2	89	1	150	70	1	1	Long-acting	0	0		0		0		insulin	2	1	Amlodipine, Esidrex	383	0	1.3	1.6	1	1.4	1	6.5	5.3	7.3	2.5	5.8
22	3	3	1	1	3	2	1	1	0	156	1	1	0	0	1	65	161	25.1	3	104	1	155	97	1	1	Mixed	0	0		0		0		insulin	2	1	Ramipril, Aspirin	156	0	1.4	2	1	1.4	1	6.5	8	8	0	4.2
23	3	2	1	1	3	2	1	1	0	72	1	1	0	0	1	68	165	25	3	88	1	120	70	0	1	Long-acting	0	0		0		0		insulin	2	2		71	0	1	1	1	1	1	7.7	7.3	8	3.3	6.7
24	3	1	4	3	2	3	2	1	0	12	2		0	0	1	79	171	27	3	88	0	120	80	0	0		1	1	Metformin	0		0		oad	1	1	Aspirin, Rosuvastatin	11	2	1	1	1	1	1	7.3	7.3	8.7	0	7.5
25	3	1	1	2	2	2	1	1	0	108	1	1	0	0	1	71	166	25.8	3	100	1	170	100	1	0		0	0		0		1	intermediate-metformin	mixed	3			108	0	1	1	1	1	1	7.5	8	9.3	1.7	5.8
26	3	2	1	1	4	3	2	1	0	168	1	1	0	0	1	85	172	28.7	3	88	0	110	70	0	0		1	1	Metformin	0		0		oad	1	1	Aspirin, Atenolol, Amlodipine	167	0	1	1	1	1	1	6.9	7.3	9.3	0	5.8
27	3	1	3	3	3	2	1	1	0	24	1	1	0	0	1	68	159	26.9	3	99	1	113	76	0	1	Mixed	0	0		0		0		insulin	2	2		24	3	1	1	1	1	1	8.5	8	8	5	7.5
28	3	2	2	4	3	2	1	1	0	24	1	8	0	0	1	75	161	28.9	3	99	1	115	77	0	0		1	1	Metformin	0		0		oad	1	2		23	2	1	1	1	1	1	7.7	7.3	8	5	5
29	3	2	2	3	3	2	1	1	0	198	1	1	0	0	1	79	166	28.7	3	103	1	182	94	1	1	Mixed	0	0		0		0		insulin	2	1	Adalat	197	1	1	1	1	1	1	5.6	5.3	6	0	6.7
30	3	1	5	1	3	2	1	1	0	132	1	1	0	0	1	73	165	26.8	3	85	0	145	77	1	1	Mixed	0	0		0		0		insulin	2	2		132	4	1.9	3	1	2.2	1	5.4	6	5.3	1.7	5
31	3	2	1	3	3	2	1	1	0	24	1	1	0	0	1	52	180	16	1	85	0	130	80	0	0		1	1	Glimepirid	0		0		oad	1	2		24	0	1.1	1.4	1	1	1	6.9	7.3	8	0	6.7
32	3	1	1	1	3	1	2	1	0	96	1	1	0	0	1	77	163	29	3	99	1	130	70	0	0		0	0		0		1	lantus-meyformin	mixed	3	2		96	0	1.5	2.4	1	1.4	1	7.5	8	8	2.5	6.7
33	4	2	1	1	3	2	1	1	0	300	1	1	0	0	1	55	182	16.6	1	84	0	170	80	1	0		1	1	Glimepirid	0		0		oad	1	1	Amlodipine, Ramipril, Rosuvastatine, aspirin	300	0	1	1	1	1	1	9.4	8	8	7.5	7.5
34	4	2	2	1	3	2	1	1	0	84	1	1	0	0	1	87	178	27.5	3	117	1	114	79	0	0		1	1	Glicazid	0		0		oad	1	1	Vasocar	82	0	1	1	1	1	1	7.3	8	8	0	7.5
35	4	1	2	1	3	1	2	1	0	12	2		0	0	1	80	168	28.3	3	57	0	116	79	0	1	Rapid-acting	0	0		0		0		insulin	2	1	Amlodipine	10	0	1	1	1	1	1	8.5	8	10	2.5	7.5
36	4	1	5	1	3	2	1	1	0	96	1	1	0	0	1	65	161	25.1	3	92	1	140	76	1	0		1	0		1	Glimepirid plus metformin	0		oad	1	1	Telmisartan, aspirin, hydroclorothiazid	94	0	1	1	1	1	1	6.3	7.3	4.7	0.8	7.5
37	4	1	5	1	2	2	1	1	0	240	1	1	1	0	1	55	164	20.4	2	87	0	137	73	0	0		0	0		0		1	mixed-metformin	mixed	3	1	Telmisartan	238	0	1	1	1	1	1	7.1	7.3	7.3	0	7.5
38	4	2	1	3	2	2	1	1	0	24	1	1	0	0	1	77	166	27.9	3	108	1	169	97	1	0		1	1	Glicazid	0		0		oad	1	1	Esidrex, Captopril, Pantoprazole	22	0	1	1	1	1	1	9.4	8	10	5.8	7.5
39	4	2	1	2	4	2	1	1	0	96	1	1	0	0	1	107	162	40.8	4	122	1	150	80	1	0		0	0		0		1	mixed-metformin	mixed	3	1	Esidrex, Captopril	94	0	1	1	1	1	1	5.8	7.3	4.7	0	6.7
40	4	2	4	4	4	1	2	1	0	144	1		0	0	1	81	182	24.5	2	102	1	140	70	1	0		1	0		1	Glicazid, Metformin	0		oad	1	1	Vasocar, Aspirin, Esidrex	142	1	1	1	1	1	1	10	8	10	7.5	7.5
41	4	1	1	2	2	1	1	1	0	204	1	1	0	0	1	55	157	22.3	2	82	0	123	63	0	0		1	1	Glicazid	0		0		oad	1	1	Esidrex	202	0	1.1	1	1	1	1.7	4.4	8	2	0	4.2
42	4	1	1	4	2	2	1	1	0	228	1	4	0	0	1	38	160	14.8	1	79	0	100	75	0	0		0	0		0		1	long-acting-metformin	mixed	3	2		226	0	1	1	1	1	1	4.8	7.3	3.3	0.8	4.2
43	4	1	1	1	3	2	1	2	0	96	1	1	0	0	1	77	168	27.3	3	114	1	165	82	1	0		1	0		1	Glicazid, Metformin	0		oad	1	1	Vasocar	94	1	1.1	1.4	1	1	1	5	7.3	4	0	5
44	4	1	3	3	3	2	1	2	0	12	1	8	0	0	1	68	166	24.7	2	92	1	100	60	0	0		1	0		1	Glibenclamid and Metformin	0		oad	1	2		10	0	1	1	1	1	1	7.3	8	7.3	0	7.5
45	4	1	3	3	2	2	1	1	0	48	1	1	0	0	1	90	174	29.7	3	112	1	170	140	1	0		1	1	Metformin	0		0		oad	1	1	Losartan	46	11	2.1	3.2	1	1.6	2.3	4	4.7	2	0.8	5
46	4	2	1	2	3	1	2	2	1	84	2		0	0	1	76	165	27.9	3	100	1	120	80	0	0		1	0		1	Glimepiride plus Metformin	0		oad	1	2		82	0	1	1	1	1	1	7.3	6	7.3	2.5	7.5
47	2	2	1	4	3	3	1	2	0	84	1	1	0	0	1	79	158	31.6	4	142	1	150	60	1	0		1	1	Metformin	0		0		oad	1	1	Vasocar TH, Aspirin	82	3	1.2	1.8	1	1	1	9.6	8	9.3	6.7	7.5
48	2	2	3	3	3	2	1	2	0	300	1	1	0	0	1	68	164	25.3	3	87	0	160	80	1	1	Intermediate	0	0		0		0		insulin	2	1	Vasocar T, Aspirin	298	0	1	1	1	1	1	8.5	8	10	1.7	7.5
49	2	1	1	1	3	2	1	1	0	96	1	8	0	0	1	69	152	29.9	3	102	1	130	100	1	1	Mixed	0	0		0		0		insulin	2	2		94	3	1.6	1.6	1	1	3.3	8.8	8	7.3	5.8	7.5
50	2	2	1	3	3	2	1	1	0	72	1	8	0	0	1	84	158	33.6	4	110	1	120	60	0	0		1	1	Metformin	0		0		oad	1	2		70	0	1	1	1	1	1	8.3	5.3	8.7	6.7	7.5
51	2	1	1	2	1	2	1	2	0	24	1	1	0	0	1	60	150	26.7	3	93	1	120	70	0	0		1	0		1	Glibenclamid and Metformin	0		oad	1	2		22	6	1.5	1.6	1	1	2.7	7.7	8	8	0.8	7.5
52	2	1	1	1	2	2	1	2	0	60	1	1	0	0	1	67	165	24.6	2	79	0	132	78	0	0		1	1	Metformin	0		0		oad	1	1	Aspirin	58	0	1.6	1.6	1	1.8	2	5.8	5.3	3.3	6.7	5
53	2	2	1	1	2	2	1	2	0	60	1	1	0	0	1	59	154	24.9	2	100	1	150	80	1	0		0	0		0		1	long-acting-glicazid-metformin	mixed	3	1	Vasocar	58	3	1	1	1	1	1	7.5	6	9.3	2.5	7.5
54	2	2	1	4	4	2	1	2	1	264	1	1	0	0	1	60	160	23.4	2	82	0	140	70	1	0		0	0		0		1	intermediate-metformin	mixed	3	1	Esidrex, Telsmisartan/hydrochlorothiazide	262	2	1.2	1.4	1	1.4	1	7.9	7.3	8.7	1.7	7.5
55	5	2	1	3	3	3	1	2	0	24	2		0	0	1	70	168	24.8	2	92	1	120	70	0	1	Mixed	0	0		0		0		insulin	2	2		22	0	1	1	1	1	1	9.8	8	9.3	7.5	7.5
56	5	2	1	2	2	2	1	2	0	96	2		0	0	1	73	165	26.8	3	103	1	110	70	0	0		1	1	Metformin	0		0		oad	1	2		95	3	1	1	1	1	1	6.5	6.7	6.7	0	7.5
57	5	2	1	1	2	2	1	1	0	72	1	1	0	0	1	71	156	29.2	3	96	1	60	40	0	0		1	1	Diamicron	0		0		oad	1	2		71	0	1	1	1	1	1	6.7	8	6.7	0	6.7
58	5	1	1	1	2	2	1	2	0	96	1	1	0	0	1	83	165	30.5	4	115	1	150	90	1	0		0	0		0		1	long-acting-metformin	mixed	3	1	Enalapril	95	0	1.1	1	1	1.4	1	5.4	7.3	4.7	0	5.8
59	5	2	3	3	2	2	1	1	0	60	1	1	0	0	1	73	166	26.5	3	99	1	150	80	1	0		1	1	Metformin	0		0		oad	1	2		58	0	1	1	1	1	1	6.5	6.7	7.3	0	6.7
60	5	2	1	2	3	2	1	2	0	120	2		0	0	1	60	156	24.7	2	96	1	170	90	1	0		1	1	Metformin	0		0		oad	1	1	Esidrex, Amlodipine	118	0	1	1	1	1	1	6	7.3	6	0	5.8
61	5	2	1	2	2	2	1	2	0	120	1	1	0	0	1	63	159	24.9	2	87	0	120	80	0	0		1	1	Glicazid	0		0		oad	1	1	Amlodipine	118	0	1.2	1.4	1	1.4	1	4.4	2.7	6.7	0	4.2
62	5	2	1	1	3	2	1	2	0	396	1	1	0	0	1	87	162	33.2	4	116	1	120	80	0	0		0	0		0		1	long-acting-metformin	mixed	3	1	Amlodipine	394	0	1.5	2	1	1.8	1	6.5	8	6	0	6.7
63	5	2	2	1	3	2	1	1	0	84	1	1	0	0	1	63	159	24.9	2	100	1	120	60	0	0		1	0		1	Glibenclamid and Metformin	0		oad	1	2		82	0	1	1	1	1	1	6.3	6.7	8	0	5.8
64	5	1	1	3	3	2	1	2	0	24	2		0	0	1	89	168	31.5	4	120	1	190	130	1	1	Intermediate	0	0		0		0		insulin	2	1	Telmisartan, Bisoprolol, Aspirin	22	0	1	1	1	1	1	5.6	6	6.7	0	5.8
65	5	2	2	1	3	3	1	2	0	252	1	1	0	0	1	78	168	27.6	3	105	1	110	60	0	0		1	1	Glibenclamid and Metformin	0		0		oad	1	2		250	0	1.3	1.4	1	1.2	1.7	6	6	7.3	0	6.7
66	5	1	1	1	3	2	1	1	0	96	1	4	0	0	1	71	165	26.1	3	97	1	130	80	0	0		1	1	Metformin	0		0		oad	1	2		94	1	1	1	1	1	1	5.2	5.3	4.7	3.3	3.3
67	5	1	1	4	2	2	1	2	0	72	1	1	1	0	1	62	160	24.2	2	97	1	90	60	0	0		1	1	Metformin	0		0		oad	1	1	Coveram	70	0	1	1	1	1	1	4.8	5.3	6.7	0	3.3
68	5	1	1	1	2	2	1	1	0	72	1	1	1	0	1	54	157	21.9	2	95	1	140	80	1	0		1	1	Metformin	0		0		oad	1	2		70	0	1	1	1	1	1	5.8	6.7	4	2.5	6.7
69	1	2	1	2	4	1	2	1	1	120	1	1	1	0	1	77	148	35.2	4	98	0	140	90	1	1	Association	0	0		0		0		insulin	2	1	Telmisartan, Ramipril, Aspirin	118	4	2.4	3.6	1.8	1.8	2	3.8	4.7	2	2.5	4.2
70	1	2	1	1	3	1	2	1	1	300	1	1	0	0	1	58	170	20.1	2	87	0	127	68	0	1	Long-acting	0	0		0		0		insulin	2	2		298	0	2	1.2	4	1.2	2	5.2	6.7	5.3	0	5
71	1	2	1	1	4	1	1	2	0	72	1	4	0	0	1	48	170	16.6	1	78	0	80	60	0	0		1	0		1	Glibenclamid and Metformin	0		oad	1	2		71	0	1.5	1.8	1	1	2.7	1.9	0	0	7.5	0
72	6	1	3	1	1	2	1	1	0	24	1	1	1	0	1	68	165	25	3	98	1	140	79	1	0		1	1	Glicazid	0		0		oad	1	2		22	0	1	1	1	1	1	4.8	5.3	5.3	0	4.2
73	6	1	2	1	3	2	1	1	0	84	1	1	0	0	1	79	169	27.7	3	106	1	128	88	0	1	Long-acting	0	0		0		0		insulin	2	1	Rosuvastatin, Aspirin	82	0	1.1	1	1	1.4	1	5.6	6.7	2.7	4.2	5
74	6	1	1	2	1	2	1	1	0	60	1	1	0	0	1	86	153	36.7	4	81	0	135	87	0	0		1	1	Glibenclamid	0		0		oad	1	1	Amlodipine, Aspirin, Esidrex	58	13	1.8	2.6	1	1.6	1.7	4.8	5.3	5.3	0.8	3.3
75	6	1	1	1	2	3	1	1	0	72	1	4	1	0	1	55	160	21.5	2	81	0	745	76	1	0		1	1	Metformin	0		0		oad	1	1	Enalapril	70	0	1.6	1.8	1	2	1.3	6.7	7.3	7.3	0	7.5
76	6	1	1	1	2	3	1	1	1	276	1	1	0	0	1	83	170	28.7	3	105	1	130	70	0	1	Association	0	0		0		0		insulin	2	2		274	5	1	1	1	1	1	5.6	6	7.3	0	5
77	6	2	1	2	3	1	2	1	1	168	1	1	0	0	1	58	150	25.8	3	96	0	160	80	1	0		1	1	Metformin	0		0		oad	1	2		166	0	1.2	1.6	1	1	1	4	5.3	4	0	3.3
78	6	2	1	1	3	1	2	1	1	144	2		0	0	1	69	160	27	3	83	0	130	60	0	1	Mixed	0	0		0		0		insulin	2	1	Enalapril	142	0	1.3	1.6	1	1.4	1	3.8	2.7	2	7.5	0.8
79	6	1	5	1	3	2	1	1	0	120	1	1	0	0	1	60	167	21.5	2	110	1	110	60	0	0		0	0		0		1	long-acting-metformin	mixed	3	2		118	1	1.2	1.6	1	1.2	1	6.5	6.7	8	0	6.7
80	4	2	3	3	4	2	1	1	0	24	1	1	0	0	1	104	162	39.6	4	124	1	160	80	1	0		0	0		0		1	long-acting-metformin	mixed	3	2		22	2	1.6	2.8	1	1.4	1	5	6.7	3.3	0	5.8
81	4	2	2	3	3	2	1	1	0	106	1	1	0	0	1	75	168	26.6	3	97	1	120	70	0	0		1	1	Glicazid	0		0		oad	1	1	Telmisartan	104	2	1.1	1.4	1	1	1	6.3	6.7	8	0	5.8
82	4	2	1	4	3	2	1	2	0	106	1	5	1	0	1	61	168	21.6	2	93	1	120	80	0	1	Association	0	0		0		0		insulin	2	2		104	0	1.7	2	1	1.8	2	6	6.7	6.7	0	6.7
83	4	2	2	4	2	2	1	1	0	120	1	1	0	0	1	70	158	28	3	96	1	180	90	1	1	Long-acting	0	0		0		0		insulin	2	1	Enalapril, Esidrex, Aspirin	118	0	1	1	1	1	1	6	6.7	7.3	0	5.8
84	4	1	4	3	3	2	1	1	0	72	1	1	0	0	1	80	160	31.3	4	97	1	140	80	1	0		1	1	Glicazid	0		0		oad	1	2		71	3	2.1	2.6	1	3	1	4.4	6.7	3.3	0	3.3
85	4	1	3	1	1	2	1	1	0	162	1	1	0	0	1	51	168	18.1	1	89	1	130	90	1	1	Long-acting	0	0		0		0		insulin	2	2		160	0	1	1	1	1	1	5.2	6.7	7.3	0	2.5
86	4	2	1	2	4	3	2	1	0	240	1	1	0	0	1	55	170	19	2	74	0	140	76	1	1	Mixed	0	0		0		0		insulin	2	1	Enalapril, Amlodipine	238	5	1	1	1	1	1	6	6.7	7.3	0	5.8
87	4	2	1	1	2	2	1	2	0	180	1	1	0	0	1	35	140	17.9	1	210	1	210	80	1	0		1	1	Glibenclamid	0		0		oad	1	2		178	0	1	1	1	1	1	3.1	4.7	1.3	0	3.3
88	4	1	3	2	1	2	1	1	0	216	1	8	0	0	1	74	170	25.6	3	84	0	130	70	0	0		1	1		0		0		oad	1	2		214	3	1	1	1	1	1	6.3	6.7	7.3	0	6.7
89	4	2	1	3	4	1	2	2	0	96	1	1	0	0	1	77	172	26	3	94	0	160	98	1	1	Long-acting	0	0		0		0		insulin	2	2		94	2	2.3	3	2	2	2	1.5	0	1.3	3.3	0.8
90	4	2	5	4	3	2	1	1	0	48	1	1	0	0	1	58	163	21.8	2	86	0	100	60	0	0		1	1	Glicazid	0		0		oad	1	2		46	7	1.4	1.6	1	1	2	5.6	6.7	7.3	0	4.2
91	6	1	1	1	3	1	2	1	1	96	1	1	1	0	1	72	163	27.1	3	96	1	110	80	0	0		1	1	Metformin	0		0		oad	1	1	Captopril, Aspirin	94	5	1.8	2	1	1.8	2.7	1.7	0	2	2.5	1.7
92	6	1	2	2	2	2	1	1	0	36	1	1	0	0	1	74	163	27.9	3	94	1	141	102	1	0		1	1	Metformin	0		0		oad	1	2		34	1	1.5	1.8	1.3	1.6	1.3	4.2	6	2.7	0	4.2
93	6	2	1	1	4	2	1	1	0	240	1	7	0	1	2	60	145	28.5	3	85	0	130	80	0	1	Mixed	0	0		0		0		insulin	2	2		238	1	1.3	1.2	1.5	1	1.7	0.8	0	0.7	0	2.5
94	6	2	3	3	4	1	1	1	0	144	1	8	0	0	1	60	173	20	2	77	0	120	80	0	1	Long-acting	0	0		0		0		insulin	2	2		142	3	1.3	2	1	1	1	2.5	0.7	1.3	5.8	0
95	6	2	1	1	3	2	2	1	0	276	1	1	0	1	1	88	163	33.1	4	99	1	165	89	1	1	Mixed	0	0		0		0		insulin	2	1	Telmisartan, Rovustatin	274	3	1.8	1.8	1	2.2	2	2.7	2	2.7	2.5	1.7
96	6	2	1	1	2	2	1	1	1	84	1	8	0	0	1	67	170	23.2	2	94	1	135	84	0	1	Intermediate	0	0		0		0		insulin	2	2		82	8	1.5	2.4	1	1.2	1.3	5.4	6.7	7.3	0	3.3
97	6	1	1	1	4	1	2	2	1	396	2		0	0	1	51	165	18.7	2	89	1	110	60	0	1	Long-acting	0	0		0		0		insulin	2	2		394	1	1.5	2.2	1	1.2	1.7	1.9	3.3	0	2.5	0.8
98	6	2	2	3	4	2	1	2	0	84	1	8	1	0	1	56	165	20.6	2	82	0	130	80	0	0		1	1		0		0		oad	1	2		82	2	1.5	1.6	1.8	1	2	1.7	0.7	0	3.3	2.5
99	6	1	3	1	2	2	1	2	0	60	1	1	0	0	1	67	155	27.9	3	97	1	192	107	1	1	Long-acting	0	0		0		0		insulin	2	1	Losartan, Cedocard, Aspirin	58	0	1.3	1.4	1	1.2	1.7	2.7	2	2.7	1.7	2.5
100	6	2	5	4	2	2	1	1	0	84	1	1	0	0	1	77	165	28.3	3	104	1	130	80	0	0		1	1	Metformin	0		0		oad	1	2		82	13	1.4	1.6	1	1.4	1.7	4.4	4	4	5.8	0.8
101	1	1	1	2	2	2	1	2	0	84	1	1	0	0	1	70	167	25.1	3	100	1	146	70	1	1	Mixed	0	0		0		0		insulin	2	1	Telmisartan, Rovustatin	82	1	1.4	1.4	1	1.4	2	1.9	0.7	1.3	3.3	0.8
102	1	1	1	1	2	2	1	1	0	96	1	1	0	0	1	70	168	24.8	2	100	1	147	81	1	1	Intermediate	0	0		0		0		insulin	2	1	Amlodipine	94	6	1.4	1.8	1	1.4	1	3.5	2	3.3	7.5	0
103	1	2	1	2	4	1	2	1	0	96	1	7	0	0	1	60	160	23.4	2	84	0	130	70	0	0		1	1	Glibenclamid	0		0		oad	1	2		94	0	1.1	1.2	1	1	1	1.7	0.7	0	5.8	0
104	1	1	1	1	3	2	1	1	0	60	2		1	0	1	81	162	30.9	4	77	0	118	70	0	1	Long-acting	0	0		0		0		insulin	2	2		58	0	1.1	1.4	1	1	1	2.5	0	0	7.5	0
105	1	2	1	1	2	2	1	1	0	12	1	1	0	0	1	95	165	34.9	4	90	1	154	96	1	1	Long-acting	0	0		0		0		insulin	2	2		10	0	1.1	1	1	1.4	1	1.5	0.7	0	5	0
106	1	2	1	1	2	3	2	1	0	156	1	4	1	0	1	80	160	31.3	4	86	0	118	52	0	1	Long-acting	0	0		0		0		insulin	2	2		154	0	1.1	1.2	1	1	1.3	1.3	0	0	5	0
107	1	1	1	1	2	2	1	1	0	36	1	1	1	0	1	46	164	17.1	1	83	0	121	72	0	0		1	1	Glibenclamid	0		0		oad	1	2		34	3	1.5	2.6	1	1.2	1	7.3	7.3	6.7	2.5	6.7
108	1	2	1	4	3	2	1	1	0	7	1	8	0	0	1	61	170	21.1	2	91	0	127	70	0	1	Long-acting	0	0		0		0		insulin	2	2		7	0	1.6	2.2	1.5	1.6	1	6	4.7	7.3	0	6.7
109	1	2	1	2	2	2	2	1	0	10	1	1	1	0	1	70	170	24.2	2	94	0	108	73	0	1	Long-acting	0	0		0		0		insulin	2	2		8	1	1.5	1.6	2	1	1.3	7.9	8	9.3	3.3	4.2
110	2	1	1	1	2	2	1	2	0	84	1	8	1	0	1	37	165	13.6	1	78	0	170	120	1	0		1	1	Glicazid	0		0		oad	1	1	Enalapril, Esidrex	82	4	1	1	1	1	1	6	7.3	6	0	6.7
111	2	2	1	2	3	3	2	1	0	8	1	8	0	0	1	68	170	23.5	2	80	0	130	70	0	1	Mixed	0	0		0		0		insulin	2	2		7	1	1.1	1.4	1	1	1	6.5	6.7	6	5	4.2
112	2	1	1	1	2	2	1	1	0	24	1	5	0	0	1	63	165	23.1	2	97	1	130	80	0	0		1	1	Glicazid	0		0		oad	1	2		22	2	1	1	1	1	1	6	6.7	8	0	5
113	2	2	1	2	4	3	1	2	0	60	1	8	0	0	1	67	170	23.2	2	77	0	110	70	0	0		1	0		1	Glicazid, Metformin	0		oad	1	2		58	2	1.6	1.8	1.5	2	1	5	4.7	4.7	1.7	4.2
114	2	2	1	3	2	2	1	2	0	60	1	1	0	0	1	61.5	165	22.6	2	92	1	190	110	1	1	Mixed	0	0		0		0		insulin	2	1	Vasocar T	58	1	2.1	3.2	1	1.6	2.3	4.8	4	7.3	0	5
115	2	2	5	3	2	2	1	2	0	72	1	8	0	0	1	62	155	25.8	3	97	1	130	70	0	0		1	0		1	Glibenclamid and Metformin	0		oad	1	2		70	0	1.4	1.6	1	1	2	8.1	7.3	8	6.7	5.8
116	2	1	3	1	3	2	1	2	0	192	1	1	0	0	1	72	170	24.9	2	100	1	120	85	0	1	Intermediate	0	0		0		0		insulin	2	2		190	2	1.1	1	1	1	1.3	7.7	8	6.7	2.5	7.5
117	2	2	1	1	3	2	1	2	0	84	1	8	0	0	1	55	168	19.5	2	90	1	100	80	0	1	Mixed	0	0		0		0		insulin	2	2		82	3	1.6	2	1	1.4	2	7.7	7.3	8	3.3	5.8
118	2	1	3	1	1	2	1	2	0	72	1	1	0	0	1	67	165	24.6	2	90	1	140	70	1	0		1	1	Metformin	0		0		oad	1	1	Vasocar	70	3	1.4	1.4	1	1.6	1.3	6	5.3	6	2.5	5
119	2	1	1	3	3	2	1	2	0	36	1	1	0	0	1	76	162	29	3	98	1	120	80	0	0		1	0		0		0		oad	1	1	Rovustatin, aspirin	34	4	1.8	2.2	1	1.8	2.3	7.7	6	9.3	2.5	6.7
120	6	1	1	1	2	2	1	1	0	60	1	1	1	0	1	78	174	25.8	3	100	0	169	98	1	0		0	0		0		1	mixed-glibenclamid	mixed	3	1	Esidrex, Rovustatin	58	1	1.4	1.6	1.5	1.2	1.3	7.3	8	10	0	5
121	6	2	1	1	3	2	2	2	1	156	1	1	0	0	1	62	175	20.2	2	80	0	130	74	0	0		1	0		1	Glibenclamid and Metformin	0		oad	1	1	Esidrex	154	2	1.6	2.4	1.5	1	1.3	7.5	8	9.3	0	5.8
122	6	1	5	2	4	1	2	2	1	48	1	7	0	0	1	68	170	23.5	2	80	0	140	86	1	0		1	0		1	Glibenclamid and Metformin	0		oad	1	2		46	1	1.6	2.8	1	1.4	1	6.7	5.3	8	0	7.5
123	7	1	5	1	2	2	1	2	0	60	1	1	0	0	1	78	165	28.7	3	110	1	153	99	1	0		1	0		1	Glicazid, Metformin	0		oad	1	1	Zyloric, Tramadol, Vasocar T	58	6	1.3	1.4	1	1	2	6.9	6.7	7.3	0	7.5
124	7	1	2	1	2	2	1	2	0	204	1	1	0	0	1	90	168	31.9	4	121	1	135	80	0	0		0	0		0		1	long-acting-metformin	mixed	3	1	Amlodipine, Captopril, Aspirin	202	2	1.2	1.2	1	1.4	1	6.5	8	8	1.7	1.7
125	7	2	1	4	4	1	2	1	0	267	1	7	0	0	1	51	168	18.1	1	76	0	100	60	0	0		1	1		0		0		oad	1	2		265	2	1	1	1	1	1	7.9	5.3	10	5	5
126	7	1	4	1	1	2	1	2	0	73	1	1	0	1	1	51	149	23	2	97	1	160	80	1	0		1	0		1	Glibenclamid and Metformin	0		oad	1	2		71	8	1.5	1	1	1.6	3	6.7	7.3	8	0	6.7
127	7	2	2	4	3	1	2	1	1	205	1	1	0	0	1	67	164	24.9	2	99	1	130	80	0	0		1	1		0		0		oad	1	2		203	9	1.2	1.8	1	1	1	7.5	7.3	7.3	3.3	6.7
128	7	1	3	3	2	2	2	2	0	73	1	7	0	0	1	60	170	20.8	2	90	0	120	78	0	0		1	1		0		0		oad	1	2		71	5	1	1	1	1	1	8.1	8	9.3	5	3.3
129	7	1	1	1	2	3	2	1	0	49	1	1	0	0	1	81	153	34.6	4	121	1	150	80	1	0		1	0		1	Glibenclamid and Metformin	0		oad	1	2		47	4	2.4	3.4	1	1.6	4	7.1	7.3	6.7	3.3	5.8
130	8	2	5	1	3	1	2	1	0	96	1	7	0	1	1	66	164	24.5	2	90	0	150	80	1	0		1	1	Glibenclamid	0		0		oad	1	2		94	6	2.2	3.4	1.3	2.4	1.3	6	7.3	6	2.5	4.2
131	8	1	5	1	3	2	1	2	0	132	1	1	0	0	1	65	168	23	2	97	1	159	70	1	1	Association	0	0		0		0		insulin	2	2		130	5	1.8	3	1	1.4	1.7	6	7.3	4.7	2.5	5
132	8	2	5	1	3	1	2	1	1	132	1	7	0	0	1	75	165	27.5	3	100	0	130	80	0	1	Mixed	0	0		0		0		insulin	2	2		130	2	1.6	2.6	1	1	2	8.3	6.7	10	2.5	7.5
133	8	2	5	3	3	1	2	2	1	36	1	7	1	0	2	65	165	23.9	2	80	0	120	80	0	1	Association	0	0		0		0		insulin	2	2		34	3	1.8	2.6	1	1.6	2	8.1	8	8.7	6.7	5
134	9	2	1	1	3	1	2	2	1	120	1	1	0	1	1	69	162	26.3	3	92	0	140	90	1	0		1	1	Metformin	0		0		oad	1	2		118	1	1.1	1.4	1	1	1	9.4	8	8.7	6.7	7.5
135	9	2	1	3	3	1	2	1	0	84	1	1	0	0	1	66	167	23.7	2	86	0	130	80	0	1	Mixed	0	0		0		0		insulin	2	2		82	1	1.4	1.6	1	1.4	1.7	8.3	8	9.3	2.5	6.7
136	9	2	1	4	2	2	1	1	0	84	1	8	0	0	1	57	165	20.9	2	95	1	120	80	0	0		1	1	Glibenclamid	0		0		oad	1	2		82	3	1.6	2.6	1	1.2	1.7	8.5	8	8.7	5	7.5
137	9	2	1	1	4	1	2	1	0	84	1	1	1	0	1	68	180	21	2	94	0	130	70	0	0		1	1	Metformin	0		0		oad	1	2		82	0	1.1	1.4	1	1	1	8.1	7.3	8.7	3.3	7.5
138	9	1	1	2	2	2	1	2	0	24	1	8	0	0	1	64	165	23.5	2	93	1	140	90	1	0		1	0		1	Glibenclamid and Metformin	0		oad	1	2		22	2	1.5	1.8	1	1.8	1	7.1	4.7	9.3	2.5	7.5
139	9	2	1	2	2	2	1	1	0	36	1	1	0	0	1	70	150	31.1	4	105	1	150	90	1	0		1	0		1	Glibenclamid and Metformin	0		oad	1	2		34	0	1.5	1.6	1	1.4	2.3	7.1	6	10	0	7.5
140	9	2	1	1	4	1	2	2	1	72	1	1	0	0	1	83	165	30.5	4	105	1	130	80	0	1	Long-acting	0	0		0		0		insulin	2	1	Captopril	70	3	1.5	2.2	1	1.6	1	8.3	4	10	7.5	7.5
141	9	1	1	2	3	3	1	1	0	264	1	8	0	0	1	63	147	29.2	3	87	0	120	80	0	1	Mixed	0	0		0		0		insulin	2	1	Depakine chrono	262	1	1.4	1.6	1	1.4	1.3	8.1	8	8	2.5	7.5
142	9	1	1	1	3	2	1	1	0	324	2		0	0	1	74	168	26.2	3	94	1	120	80	0	1	Mixed	0	0		0		0		insulin	2	2		322	1	1.2	1.8	1	1	1	9.4	6	10	7.5	7.5
143	9	2	3	1	4	3	1	1	0	108	1	1	0	0	1	69	165	25.3	3	92	0	100	60	0	1	Mixed	0	0		0		0		insulin	2	2		106	2	1.5	2.4	1	1	1.7	8.3	8	9.3	5.8	5
144	9	2	1	1	3	2	1	1	0	396	1	7	0	0	1	65	172	22	2	88	0	110	70	0	0		1	1	Glicazid	0		0		oad	1	2		394	0	1.6	2	1.3	1.4	1.7	7.7	7.3	10	2.5	5
145	9	2	1	3	2	3	1	2	0	156	1	1	0	0	1	64	163	24.1	2	95	1	120	70	0	1	Mixed	0	0		0		0		insulin	2	2		154	4	2.4	3.4	1.5	2.4	2	6	4.7	8	4.2	3.3
146	9	2	1	4	1	2	1	1	0	120	1	1	0	0	1	64	150	28.4	3	110	1	120	80	0	0		1	1	Metformin	0		0		oad	1	1	Amlodipine, Ramipril	118	1	1.5	1.4	1	1.4	2.3	6.3	3.3	9.3	0	7.5
147	10	1	2	1	3	3	2	2	0	84	1	7	0	0	1	66	174	21.8	2	81	0	127	85	0	1	Association	0	0		0		0		insulin	2	2		82	1	1.8	2	1	1.8	2.3	6.5	6.7	5.3	5.8	3.3
148	10	1	1	2	3	3	1	2	0	24	2		0	0	1	50	166	18.1	1	87	0	116	76	0	1	Long-acting	0	0		0		0		insulin	2	2		22	0	1.3	1.6	1.5	1	1	7.1	8	8	2.5	5
149	10	1	5	1	3	2	1	2	0	48	1	8	0	0	1	40	158	16	1	66	0	117	85	0	1	Rapid-acting	0	0		0		0		insulin	2	2		46	1	1.5	2.4	1	1.4	1	7.5	6	9.3	2.5	7.5
150	10	1	5	1	3	3	1	2	0	60	2		1	0	1	50	155	20.8	2	73	0	103	53	0	1	Association	0	0		0		0		insulin	2	2		58	2	1.2	1.8	1	1	1	8.1	8	10	1.7	7.5
151	10	1	3	1	3	2	1	2	0	84	2		0	0	1	48	166	17.4	1	77	0	121	90	1	1	Association	0	0		0		0		insulin	2	2		84	0	1.3	1.4	1	1	2	7.9	7.3	10	1.7	7.5
152	10	2	1	3	4	2	1	2	1	96	2		0	0	1	52	170	18	1	78	0	112	96	1	1	Intermediate	0	0		0		0		insulin	2	2		96	1	1.6	2.2	1	1.6	1.7	6.3	7.3	6.7	1.7	5
153	10	1	1	2	3	2	1	2	0	12	2		0	0	1	49	153	20.9	2	82	0	131	88	0	1	Rapid-acting	0	0		0		0		insulin	2	2		12	0	1.5	2.2	1	1.2	1.7	6.9	6.7	8.7	2.5	5
154	10	1	1	3	3	2	1	2	0	96	2		1	0	1	45	158	18	1	72	0	122	82	0	1	Mixed	0	0		0		0		insulin	2	2		96	0	1.1	1	1	1	1.7	7.5	8	10	2.5	5
155	1	2	1	1	3	3	1	1	0	156	1	1	0	0	1	56	160	21.9	2	88	0	148	67	1	0		1	1	Glibenclamid	0		0		oad	1	2		156	4	1.2	1.8	1	1	1	6.9	5.3	6.7	7.5	3.3
156	1	2	1	2	3	1	2	1	1	72	1	1	0	0	1	62	160	24.2	2	83	0	110	60	0	0		1	1	Glibenclamid	0		0		oad	1	2		72	1	1.5	1.8	1	1.4	1.7	9.6	8	10	7.5	7.5
157	1	2	1	2	3	1	2	2	1	84	1	7	0	0	1	50	168	17.7	1	90	0	120	70	0	0		1	1	Metformin	0		0		oad	1	2		84	2	1.3	1.4	1	1.4	1.3	8.1	7.3	8.7	5	6.7
158	1	2	1	2	2	2	1	1	0	36	2		0	0	1	65	168	23	2	92	0	130	80	0	0		1	1	Metformin	0		0		oad	1	2		36	0	1	1	1	1	1	5.6	6.7	7.3	0	4.2
159	1	2	1	2	3	1	2	1	0	84	2		0	0	1	54	165	19.8	2	74	0	128	72	0	0		1	0		1	Glibenclamid and Metformin	0		oad	1	2		84	1	1.3	2	1	1	1	6.9	4.7	9.3	0.8	7.5
160	1	2	1	2	3	1	2	1	1	72	1	8	0	0	1	62	160	24.2	2	83	0	120	75	0	0		1	0		1	Glibenclamid and Metformin	0		oad	1	2		72	1	1.4	1.4	1	1.4	1.7	9.6	8	10	7.5	7.5
161	1	1	1	2	3	2	1	1	0	120	1	1	0	0	1	74	162	28.2	3	92	0	130	79	0	0		1	1	Metformin	0		0		oad	1	1	Amlodipine, Esidrex	120	1	1.9	2	1	2.4	2	4.6	6.7	5.3	0.8	1.7
162	1	2	1	1	3	1	2	1	1	72	1	1	0	0	1	55	154	23.2	2	74	0	160	80	1	1	Long-acting	0	0		0		0		insulin	2	1	Telmisartan, Rovustatin	72	3	1.5	2.2	1	1.6	1	7.1	4.7	9.3	2.5	7.5
163	1	2	1	2	3	2	1	1	0	121	1	1	1	0	1	60	168	21.3	2	83	0	130	68	0	1	Long-acting	0	0		0		0		insulin	2	2		121	4	2.1	2.6	1	2.2	2.3	6.5	6	7.3	3.3	4.2
164	9	2	1	1	2	3	1	2	0	24	1	4	0	0	1	74	160	28.9	3	101	0	120	60	0	0		1	0		1	Glimepirid, Metformin	0		oad	1	1	Alpha-Methyldopamine	24	4	1.9	3.2	1	1.6	1.7	5.6	6.7	6	0	5
165	9	2	1	2	3	2	1	2	0	278	1	8	0	0	1	56	162	21.3	2	94	1	120	80	0	1	Mixed	0	0		0		0		insulin	2	2		278	4	2	2.8	1	2.2	1.7	4.2	4.7	3.3	0.8	4.2
166	9	2	1	1	3	2	1	1	1	36	1	1	0	0	1	97	158	38.9	4	112	1	130	70	0	0		1	1	Metformin	0		0		oad	1	2		36	1	1.4	1.8	1	1	1.7	6	6	7.3	2.5	4.2
167	9	2	1	1	2	2	1	1	0	24	2		0	0	1	57	155	23.7	2	86	0	128	82	0	1	Long-acting	0	0		0		0		insulin	2	2		24	0	2.4	2.6	2	2.8	2	3.8	5.3	2.7	0	3.3
168	9	1	1	1	2	2	1	2	0	132	1	8	0	0	1	60	140	30.6	4	86	0	120	60	0	0		1	0		1	Glibenclamid and Metformin	0		oad	1	2		132	3	1	1	1	1	1	5	6	5.3	0	5
169	9	2	1	3	4	1	2	1	0	228	1	7	0	0	1	63	180	19.4	2	86	0	120	100	1	0		1	0		0		0		oad	1	2		228	0	1.1	1	1	1.2	1.3	6.5	6.7	5.3	6.7	3.3
170	9	2	1	2	3	2	1	1	0	108	1	8	1	0	1	50	150	22.2	2	76	0	130	60	0	1	Mixed	0	0		0		0		insulin	2	2		108	0	1.2	1	1	1.8	1	6.3	6.7	5.3	5.8	2.5
171	9	2	1	3	3	2	1	1	0	72	1	1	1	0	1	80	171	27.4	3	80	0	150	70	1	1	Mixed	0	0		0		0		insulin	2	1	Amlodipine	72	0	1.6	2.8	1	1.4	1	5.2	6	4	3.3	4.2
172	9	2	1	4	3	2	1	2	0	36	1	8	0	0	1	51	153	21.8	2	81	0	150	60	1	1	Mixed	0	0		0		0		insulin	2	2		36	2	1.9	3	1	2	1.3	4.2	6	2.7	0	4.2
173	9	1	1	1	2	2	1	2	0	6	1	1	0	0	1	67	100	67	4	100	1	140	70	1	0		1	1	Metformin	0		0		oad	1	1	Esidrex	6	3	1.3	1.4	1	1.2	1.7	5.6	6	5.3	2.5	4.2
174	9	1	1	1	2	2	1	1	0	12	1	1	0	0	1	66	158	26.4	3	85	0	160	90	1	0		1	1	Glibenclamid	0		0		oad	1	1	Cetryl, Crabix	12	1	1.4	1.8	1	1.2	1.7	5	5.3	5.3	0	5
175	9	2	1	3	3	2	1	1	0	24	1	1	0	0	1	54	162	20.6	2	83	0	160	80	1	0		1	1	Glimepirid	0		0		oad	1	1	Enalapril	24	1	2.1	3.2	1	1.8	2	4	5.3	3.3	0	3.3
176	9	2	1	2	2	2	1	2	0	12	1	8	0	0	1	89	162	33.9	4	113	1	180	110	1	0		1	0		1	Glicazid, Metformin	0		oad	1	1	Aspirin	12	2	1.5	2.6	1	1.2	1	4.4	6.7	3.3	0	3.3
177	9	2	3	1	1	2	1	2	0	8	1	1	0	0	1	89	162	33.9	4	113	1	180	100	1	0		1	1		0		0		oad	1	2		8	0	1.5	1.6	1	1.6	2	5.2	6	6	0	4.2
178	7	1	4	2	4	2	1	1	0	36	1	1	0	0	1	80	166	29	3	88	1	144	105	1	0		1	0		1	Glibenclamid and Metformin	0		oad	1	2		36	4	1.5	1.4	1.3	2	1	5.8	6	7.3	0	5
179	7	2	3	1	3	2	1	1	0	12	1	1	0	0	1	92	170	31.8	4	107	1	167	99	1	1	Association	0	0		0		0		insulin	2	2		12	0	1.4	1.8	1.3	1	1.3	8.3	6	10	5.8	7.5
180	7	2	3	1	1	2	1	1	0	216	1	1	0	0	1	68	172	23	2	97	1	180	60	1	0		1	0		1	Glicazid plus Metformin	0		oad	1	2		216	9	2.6	2.8	1.8	2.6	3.3	5.4	6.7	6.7	0	2.5
181	7	1	5	1	2	2	1	1	0	144	1	1	0	0	1	62	155	25.8	3	91	1	135	78	0	0		1	0		1	Glicazid plus Metformin	0		oad	1	2		144	4	1	1	1	1	1	5	5.3	2.7	3.3	5
182	8	2	4	3	2	2	1	1	0	60	1	1	1	0	1	75	164	27.9	3	106	1	191	91	1	0		1	1	Metformin	0		0		oad	1	2		60	1	1.9	2	1.3	1	4	6.3	7.3	8	0	5
183	8	2	2	3	4	1	2	1	0	36	1	1	0	0	1	100	187	28.6	3	105	1	110	86	0	0		1	1	Metformin	0		0		oad	1	2		36	2	1.2	1	1	1	2	7.1	8	9.3	1.7	5
184	8	1	5	2	2	2	1	1	0	72	2		1	1	1	67	141	33.7	4	99	1	150	88	1	1	Mixed	0	0		0		0		insulin	2	2		72	1	1.8	1.8	1	1	4	7.5	8	9.3	2.5	4.2
185	8	2	4	4	2	2	1	1	0	48	2		0	0	1	78	168	27.6	3	108	1	120	80	0	1	Association	0	0		0		0		insulin	2	2		48	0	1	1	1	1	1	7.9	8	10	3.3	3.3
186	8	2	1	3	4	1	2	1	0	37	1	1	0	0	1	72	158	28.8	3	90	1	145	91	1	0		1	1		0		0		oad	1	2		37	0	1.1	1	1	1	1.7	6.7	8	7.3	0	5
187	8	2	1	3	2	2	1	1	0	36	1	1	0	0	1	68	153	29	3	90	1	152	68	1	0		1	1		0		0		oad	1	2		36	7	1.4	2	1	1	1.3	7.5	8	9.3	2.5	5
188	8	1	5	2	1	2	1	1	0	24	2		0	0	1	63	163	23.7	2	108	1	149	83	1	1	Association	0	0		0		0		insulin	2	2		24	0	1	1	1	1	1	7.3	8	10	0	5
189	8	1	1	3	1	2	1	1	0	36	1	5	1	0	1	64	162	24.4	2	86	0	120	70	0	0		1	1	Metformin	0		0		oad	1	2		36	5	1.3	1.8	1.3	1	1	5.6	6.7	9.3	0	1.7
190	8	2	1	3	3	1	2	2	0	156	1	1	0	0	1	89	150	39.6	4	99	0	140	90	1	0		0	0		0		1	rapid-acting-metformin	mixed	3	2		156	0	1.6	2	1.3	1.4	2	7.9	7.3	10	4.2	5
191	8	2	1	3	3	1	2	2	0	96	2		0	0	1	70	157	28.4	3	100	1	100	80	0	0		1	1	Metformin	0		0		oad	1	2		96	0	1.1	1.4	1	1	1	7.3	6	10	1.7	5
192	8	2	1	4	3	2	1	1	0	144	1	1	0	0	1	68	160	26.6	3	106	1	140	80	1	0		1	1	Metformin	0		0		oad	1	2		144	2	1	1	1	1	1	7.5	8	10	0	5
193	8	2	4	1	3	2	1	2	0	60	1	8	1	0	1	66	162	25.1	3	86	0	126	80	0	0		0	0		1	Glibenclamid and Metformin	1	mixed-glicazid-metformin	mixed	3	2		60	4	2.2	2.4	1.5	1.4	4	5.8	6	9.3	0.8	3.3
194	10	1	1	1	3	2	1	1	0	48	1	1	1	0	1	87	170	30.1	4	110	1	144	105	1	0		1	0		1	Glicazid plus Metformin	0		oad	1	2		48	0	1	1	1	1	1	4.6	4	4	3.3	4.2
195	10	2	1	4	3	2	1	2	1	6	1	1	0	0	1	60	156	24.7	2	92	1	118	68	0	1	Intermediate	0	0		0		0		insulin	2	2		6	0	1	1	1	1	1	4.8	4	4.7	3.3	3.3
196	10	1	1	1	3	2	1	2	0	96	1		0	0	1	55	150	24.4	2	84	0	120	70	0	1	Association	0	0		0		0		insulin	2	2		96	0	1	1	1	1	1	4.6	4.7	3.3	4.2	2.5
197	10	2	5	3	3	2	1	2	1	96	1	8	0	0	1	61	170	21.1	2	87	0	120	70	0	1	Mixed	0	0		0		0		insulin	2	2		95	0	1	1	1	1	1	4.4	5.3	5.3	0.8	2.5
198	10	1	4	1	3	2	1	1	0	96	1	1	0	0	1	84	158	33.6	4	85	0	150	92	1	0		1	1		0		0		oad	1	1	Esidrex	96	0	1	1	1	1	1	4.4	4	4	1.7	5
199	10	2	3	2	4	2	1	1	0	12	1	8	0	0	1	90	170	31.1	4	109	1	140	90	1	1	Association	0	0		0		0		insulin	2	2		12	0	1	1	1	1	1	5	4.7	5.3	1.7	5
200	10	1	1	2	3	2	1	1	0	12	1	1	0	0	1	94	160	36.7	4	114	1	140	86	1	0		1	0		1	Glicazid plus Metformin	0		oad	1	1	Esidrex	12	0	1	1	1	1	1	6.9	6.7	7.3	3.3	5.8
201	10	1	2	3	3	3	1	2	0	84	1	1	0	0	1	80	160	31.3	4	90	1	128	75	0	0		1	0		1	Glibenclamid and Metformin	0		oad	1	2		83	0	1.1	1.4	1	1	1	4.8	6	4.7	1.7	3.3
202	10	2	1	1	3	2	1	2	1	84	1	1	0	0	1	60	166	21.8	2	83	0	144	77	1	0		1	0		0		0		oad	1	1	Esidrex, AAS junior	84	0	1	1	1	1	1	4.6	6	4	0	5
203	10	2	4	3	3	2	1	2	0	6	1	8	0	0	1	100	168	35.4	4	96	1	142	88	1	1	Long-acting	0	0		0		0		insulin	2	2		6	0	1	1	1	1	1	7.7	5.3	8	6.7	5.8
204	10	1	3	3	4	2	1	2	0	60	1	1	0	0	1	85	165	31.2	4	114	1	124	75	0	0		1	0		1	Glibenclamid and Metformin	0		oad	1	2		60	0	1	1	1	1	1	6.5	6.7	6	5.8	2.5
205	10	1	1	1	3	3	1	2	0	108	1	1	0	0	1	68	150	30.2	4	96	1	140	83	1	0		1	0		1	Glicazid plus Metformin	0		oad	1	2		108	1	1	1	1	1	1	7.1	6.7	5.3	5.8	6.7
206	10	1	1	3	3	2	1	2	0	144	2		0	0	1	53	165	19.5	2	85	0	198	140	1	1	Mixed	0	0		0		0		insulin	2	2		144	0	1.8	2.4	1	1.8	2	8.3	6	9.3	7.5	5.8
207	6	1	1	1	2	3	1	1	0	60	1	1	1	0	1	78	174	25.8	3	100	0	169	98	1	0		0	0		0		1	mixed-glibenclamid	mixed	3	1	Esidrex, Roshal, Berstatin	58	1	1.5	1.6	1.5	1.4	1.3	7.3	8	10	0	5
208	6	2	1	1	3	1	2	1	1	168	1	1	0	0	1	62	175	20.2	2	80	0	130	74	0	0		1	0		1	Glibenclamid and Metformin	0		oad	1	1	Esidrex	168	2	1.6	2.4	1.5	1	1.3	7.5	8	9.3	0	5.8
209	6	1	5	2	4	1	2	2	1	60	1	7	0	0	1	68	170	23.5	2	80	0	140	86	1	0		1	0		1	Glibenclamid and Metformin	0		oad	1	2		60	2	1.6	2.8	1	1.4	1	6.5	5.3	7.3	0	7.5
210	6	1	5	1	3	2	1	2	0	60	1	1	0	0	1	78	160	30.5	4	110	1	153	99	1	0		1	0		1	Glicazid plus Metformin	0		oad	1	1	Vasocar T	60	7	1.3	1.4	1	1	2	6.7	6.7	6.7	0	7.5
211	6	1	2	1	3	2	1	2	0	168	1	1	0	0	1	70	165	25.7	3	90	1	132	68	0	0		0	0		0		1	long-acting-metformin	mixed	3	1	Amlodipine, Captopril, asa junior	168	3	1.2	1.2	1	1.4	1	6.9	7.3	8	1.7	4.2
212	11	2	1	2	3	2	1	1	0	60	2		0	0	1	85	176	27.4	3	116	1	124	78	0	0		1	1	Metformin	0		0		oad	1	2		60	2	1.1	1	1.5	1	1	6.7	6	6.7	3.3	5.8
213	11	2	1	1	3	2	1	1	0	84	1	1	0	0	1	79	167	28.3	3	96	1	121	79	0	0		1	0		1	Glibenclamid and Metformin	0		oad	1	1	Amlodipine	82	0	1.8	2.2	1	1.8	2.3	6.9	6.7	7.3	3.3	5
214	11	2	3	2	4	1	2	1	0	108	2		0	0	1	75	171	25.6	3	84	0	132	68	0	0		1	1	Metformin	0		0		oad	1	2		108	3	1.1	1.4	1	1	1	9	8	8.7	5.8	6.7
215	11	2	1	2	4	1	2	2	1	144	2		0	0	1	57	169	20	2	85	0	123	65	0	0		1	1	Metformin	0		0		oad	1	2		144	6	1.9	2.4	1.8	2	1	6.9	4.7	8	4.2	5.8
216	11	2	1	1	4	1	2	2	1	120	1	1	0	0	1	76	168	26.9	3	97	0	142	88	1	0		1	0		1	Glibenclamid and Metformin	0		oad	1	1	Enalapril	119	0	2.4	3.6	1.5	1.8	2.3	6.3	3.3	8	5	3.3
217	11	2	1	1	4	1	1	2	0	10	1	4	0	0	1	49	169	17.2	1	77	0	92	60	0	0		1	1	Glibenclamid	0		0		oad	1	2		10	0	1.4	1.2	1.3	1.4	1.7	8.1	8	10	0	7.5
218	11	2	1	1	3	1	2	1	1	156	1	1	0	0	1	68	159	26.9	3	82	0	128	62	0	1	Mixed	0	0		0		0		insulin	2	1	Enalapril	156	0	1.4	1.4	1.3	1.4	1.3	5.4	4	6.7	2.5	5
219	11	2	1	2	3	1	2	2	1	156	1	1	0	0	1	55	152	23.8	2	95	0	162	82	1	0		1	1	Metformin	0		0		oad	1	2		156	0	1.4	1.8	1	1.2	1.3	8.3	7.3	8	5	7.5
220	11	1	1	1	3	3	1	1	1	164	1	1	0	0	1	86	172	29.1	3	108	1	128	68	0	1	Mixed	0	0		0		0		insulin	2	2		164	4	1.6	1.8	1.3	1.6	1.7	8.5	7.3	10	4.2	7.5
221	11	1	1	2	2	2	1	1	0	84	1	4	0	0	1	56	160	21.9	2	85	0	140	72	1	0		1	1	Metformin	0		0		oad	1	1	Enalapril	84	0	1.4	1.2	1.5	1.6	1.3	7.7	7.3	8	2.5	7.5
222	11	1	2	1	3	2	1	1	0	96	1	1	0	0	1	80	168	28.3	3	104	1	126	80	0	1	Mixed	0	0		0		0		insulin	2	1	Aspirin junior	96	0	1.7	2.2	1	1.8	1.7	7.7	8	6.7	5	5.8
223	11	2	1	3	3	1	2	1	0	6	1	1	0	0	1	74	172	25	3	92	1	122	82	0	1	Mixed	0	0		0		0		insulin	2	2		6	0	1	1	1	1	1	7.3	6.7	8.7	2.5	5.8
224	11	1	3	2	3	2	1	1	0	36	1	1	0	0	1	68	165	25	3	86	0	142	81	1	0		1	1	Glicazid	0		0		oad	1	1	Enalapril	36	0	1.5	2.2	1	1.6	1	9.2	8	10	6.7	5.8
225	11	2	1	3	4	1	2	1	0	108	1	1	0	0	1	75	170	26	3	92	0	158	90	1	1	Long-acting	0	0		0		0		insulin	2	2		108	0	1.9	2.8	1.5	1.6	1.3	7.9	8	7.3	4.2	5.8
226	12	2	5	1	3	1	1	1	0	20	2		0	0	1	65	180	20.1	2	104	1	140	80	1	1	Mixed	0	0		0		0		insulin	2	2		20	1	1.4	2.2	1	1	1.3	5.4	5.3	6.7	1.7	4.2
227	12	2	4	4	2	2	1	1	0	20	1	5	1	0	1	54	169	18.9	2	88	1	120	70	0	0		1	0		1	Glibenclamid and Metformin	0		oad	1	2		20	9	1.3	1.4	1	1	2	5.2	4.7	4.7	3.3	5.8
228	12	1	1	3	2	2	1	1	0	10	2		0	0	1	80	174	26.4	3	90	1	110	70	0	0		1	1	Metformin	0		0		oad	1	2		10	6	1.8	1.8	2	1.8	1.7	5.8	6.7	6	5	2.5
229	12	2	1	1	3	2	2	1	0	36	2		0	0	1	58	171	19.8	2	89	1	100	60	0	0		1	1	Metformin	0		0		oad	1	2		35	0	2	1.2	2	2.6	2.3	3.3	4	2.7	2.5	2.5
230	12	2	1	1	3	2	1	1	0	7	1	5	0	0	1	65	168	23	2	87	0	152	65	1	1	Mixed	0	0		0		0		insulin	2	2		7	4	1.8	2	2.3	1.6	1.3	5.4	6.7	6.7	2.5	2.5
231	12	2	1	1	3	2	2	1	0	22	2		0	0	1	77	178	24.3	2	69	0	100	70	0	0		0	0		0		1	long-acting-metformin	mixed	3	2		22	4	1.6	1.4	2	1.6	1.3	6.5	6.7	7.3	4.2	4.2
232	12	2	1	3	3	1	1	2	0	12	1	5	0	0	1	52	171	17.8	1	102	1	90	60	0	1	Long-acting	0	0		0		0		insulin	2	2		12	2	1.3	1	1	2	1	6	7.3	6.7	3.3	3.3
233	12	2	1	1	3	1	2	1	1	15	2		0	0	1	60	170	20.8	2	79	0	100	60	0	0		1	1	Metformin	0		0		oad	1	2		15	2	1.9	1.6	1.3	2.6	2.3	4.6	6	6	0.8	2.5
234	12	2	1	1	3	2	2	1	0	23	1	1	0	0	1	65	170	22.5	2	90	0	120	60	0	1	Mixed	0	0		0		0		insulin	2	2		23	2	2.6	1.2	3.8	2.8	3.3	4.8	5.3	6	1.7	3.3
235	12	1	1	1	3	2	1	1	0	12	1	4	0	0	1	56	167	20.1	2	88	1	120	70	0	1	Mixed	0	0		0		0		insulin	2	2		12	0	1.6	1	2	1.6	2	5.8	6	7.3	4.2	2.5
236	12	2	1	1	2	3	1	1	0	24	2		0	0	1	60	163	22.6	2	100	1	120	50	0	1	Long-acting	0	0		0		0		insulin	2	2		24	1	1.5	1.2	2	1.6	1	6.7	6.7	8	3.3	5
237	12	2	1	3	3	1	1	1	0	22	2		0	0	1	59	162	22.5	2	90	0	110	60	0	1	Mixed	0	0		0		0		insulin	2	2		22	1	1.6	1.2	1.5	1.8	2	6.5	7.3	6	4.2	5
238	12	2	1	1	1	1	2	1	0	36	1	1	0	0	1	68	170	23.5	2	82	0	100	60	0	0		1	1	Metformin	0		0		oad	1	2		36	1	1.4	1	2.3	1.2	1	4.6	4.7	6	2.5	2.5
239	12	2	2	1	4	1	2	1	0	60	1	5	0	0	1	70	180	21.6	2	77	0	100	60	0	0		1	1	Glibenclamid	0		0		oad	1	2		60	2	1	1	1	1	1	4	4	2.7	5	2.5
240	12	2	1	3	4	2	1	2	0	24	1	7	0	0	1	64	170	22.1	2	102	1	90	60	0	0		1	1	Glibenclamid	0		0		oad	1	2		23	4	1	1	1	1	1	5.6	6.7	6	4.2	2.5
241	12	1	1	1	2	2	1	1	0	36	2		0	0	1	55	160	21.5	2	98	1	120	70	0	0		1	1	Glibenclamid	0		0		oad	1	2		36	0	1.2	1	1	1.4	1.3	5.2	6.7	6	2.5	2.5
242	12	2	1	3	2	1	2	1	0	36	1	5	1	0	1	69	170	23.9	2	90	0	130	80	0	1	Mixed	0	0		0		0		insulin	2	2		36	6	1.5	1	2.3	1.6	1	6	7.3	6	3.3	4.2
243	12	2	2	3	3	2	1	1	0	84	1	5	0	0	1	58	168	20.5	2	87	0	100	60	0	0		1	1	Metformin	0		0		oad	1	2		84	5	1.4	2.2	1	1	1	6	7.3	6.7	4.2	2.5
244	12	2	1	3	3	1	2	2	0	48	1	5	0	0	1	90	182	27.2	3	104	1	130	80	0	0		1	1	Metformin	0		0		oad	1	2		48	2	1	1	1	1	1	5.6	5.3	6	4.2	4.2
245	12	2	5	2	3	2	1	2	0	120	2		0	0	1	45	172	15.2	1	74	0	120	80	0	0		1	0		1	Glibenclamid and Metformin	0		oad	1	2		120	2	1	1	1	1	1	6.5	6.7	7.3	4.2	4.2
246	12	2	2	3	3	3	1	2	0	12	2		0	0	1	87	180	26.9	3	108	1	110	60	0	0		1	1	Metformin	0		0		oad	1	2		12	2	1.5	1	1.8	2	1	4.8	4.7	7.3	2.5	1.7
247	12	2	1	1	3	3	1	1	0	12	1	5	0	0	1	68	158	27.2	3	76	0	100	60	0	0		1	1	Metformin	0		0		oad	1	2		11	0	1.4	1	1.8	1.6	1	6.3	6.7	8	2.5	4.2
248	12	2	1	4	2	2	1	1	0	36	2		0	0	1	52	160	20.3	2	77	0	100	60	0	1	Mixed	0	0		0		0		insulin	2	2		36	0	1.5	1	1.8	2.2	1	6.7	6	8	4.2	5
249	12	2	1	3	3	1	2	1	0	25	2		0	0	1	45	178	14.2	1	80	0	101	60	0	0		1	1	Glibenclamid	0		0		oad	1	2		25	5	1.1	1	1.3	1	1	6	6	8	4.2	2.5
250	12	1	4	3	3	3	1	2	0	96	2		1	0	1	82	182	24.8	2	102	1	100	60	0	0		0	0		0		1	long-acting-metformin	mixed	3	2		95	4	1.5	1	2	2	1	5	6	6	0	5
251	12	2	1	3	4	1	2	1	0	24	2		1	0	1	90	182	27.2	3	111	1	130	80	0	0		1	1	Metformin	0		0		oad	1	2		23	9	1.8	1.2	3	2	1	6.3	6.7	6.7	5	3.3
252	12	2	1	1	4	1	2	1	1	36	2		0	0	1	79	168	28	3	96	0	118	80	0	0		1	0		1	Glibenclamid and Metformin	0		oad	1	2		36	3	2.1	2.8	1.3	2.4	1.3	6.9	5.3	7.3	5	5
253	6	2	2	3	2	3	1	1	0	60	1	5	0	0	1	68	165	25	3	100	1	160	90	1	0		1	0		1	Glibenclamid and Metformin	0		oad	1	2		60	17	1.7	2.8	1	1.6	1	8.1	6	10	5	5
254	6	1	1	3	3	2	1	1	0	36	1	5	0	0	2	118	180	36.4	4	108	1	121	70	0	1	Mixed	0	0		0		0		insulin	2	2		36	3	2.1	1.8	2	2.6	1.7	4.4	4	5.3	2.5	3.3
255	6	2	1	2	3	2	1	2	0	120	1	5	1	0	1	56	160	21.9	2	96	1	144	79	1	1	Mixed	0	0		0		0		insulin	2	2		120	7	1.2	1.8	1	1	1	4.8	3.3	5.3	2.5	5
256	6	2	1	3	3	2	1	1	0	84	1	5	0	0	1	79	165	29	3	98	1	127	73	0	0		0	0		0		1	mixed-metformin	mixed	3	2		84	10	2.6	1.8	2.8	2.6	4	4	4	4	3.3	2.5
257	6	2	3	3	3	1	2	1	0	84	1	1	0	1	1	90	167	32.3	4	98	0	155	110	1	1	Mixed	0	0		0		0		insulin	2	2		84	6	2.4	2	3	2.4	2	4.6	4	6	3.3	2.5
258	13	1	1	1	2	2	1	1	0	468	1	5	0	0	1	72	170	24.9	2	96	1	120	60	0	1	Mixed	0	0		0		0		insulin	2	2		468	6	1.8	1.6	1.5	1.8	2.3	6.3	4	7.3	2.5	6.7
259	13	2	1	1	3	1	2	2	0	132	1	5	0	0	1	73	155	30.4	4	96	0	120	67	0	1	Mixed	0	0		0		0		insulin	2	2		132	0	1	1	1	1	1	6	6	8	2.5	3.3
260	13	2	1	3	4	3	2	1	0	240	1	1	0	0	1	50	166	18.1	1	75	0	116	64	0	0		0	0		0		1	long-acting-metformin	mixed	3	2		240	6	3.5	5.6	1.8	3.2	3	4.8	6	5.3	0	5
261	13	2	1	1	3	1	2	1	0	20	1	1	0	0	1	59	156	24.2	2	94	1	111	71	0	0		1	0		1	Glibenclamid and Metformin	0		oad	1	2		20	6	2.8	2	1.3	3.2	5.7	7.3	4.7	8.7	7.5	5
262	13	2	1	3	2	1	2	2	0	240	1	1	0	0	1	75	172	25.4	3	101	0	128	82	0	0		0	0		0		1	mixed-metformin	mixed	3	2		240	3	1.7	1.8	1.8	1	2.7	6.9	6.7	6.7	5	4.2
263	13	3	1	2	2	2	1	2	0	168	1	1	0	0	1	69	167	24.7	2	104	1	117	68	0	0		0	0		0		1	mixed-metformin	mixed	3	2		168	5	4.3	5	2.3	4.2	6	6.5	4.7	6.7	6.7	3.3
264	13	2	1	2	4	2	1	2	0	60	1	5	1	0	1	62	158	24.8	2	100	0	146	82	1	0		1	1		0		0		oad	1	2		60	2	2.8	2.6	3.3	3	2	5.2	4	4.7	2.5	5.8
265	13	2	1	4	3	2	1	1	1	48	1	8	0	0	1	94	166	34.1	4	116	1	160	90	1	0		1	0		1	ZORIL+METFORMINE	0		oad	1	2		48	2	1.2	1.6	1	1	1	7.5	6	10	5	2.5
266	13	1	1	3	3	3	1	1	0	108	1	1	0	0	1	58	165	21.3	2	94	1	130	70	0	0		1	1	Metformin	0		0		oad	1	2		108	4	1.4	1.8	1	1.4	1	8.1	8	10	5	2.5
267	13	2	1	4	3	3	2	1	0	60	1	5	1	0	1	56	169	19.6	2	79	0	170	90	1	0		1	1	Metformin	0		0		oad	1	1	ASPIRINE+NAPRIL	60	3	2.1	1.6	1	1.8	4.7	7.9	8	9.3	5	5
268	13	2	1	1	2	2	1	1	0	24	1	7	1	0	1	51	165	18.7	2	80	0	120	80	0	0		0	0		0		1	long-acting-glimepirid	mixed	3	2		24	1	1.2	1.4	1.3	1.2	1	5.8	8	6	5	0.8
269	13	2	5	1	4	1	2	1	0	36	1	5	0	0	1	59	175	19.3	2	83	0	120	80	0	0		1	0		1	Glibenclamid and Metformin	0		oad	1	2		36	11	3.4	3.8	1.5	3.6	5	6.5	4	6.7	7.5	2.5
270	13	1	5	1	1	2	1	1	0	36	1	1	1	0	1	60	140	30.6	4	97	1	120	70	0	1	Mixed	0	0		0		0		insulin	2	2		36	5	1.6	2.2	1	1.2	2	6.7	6	8	5	2.5
271	13	3	3	2	3	2	1	1	0	60	2		0	0	1	56	155	23.3	2	86	0	130	80	0	0		1	1		1	Glibenclamid and Metformin	0		oad	1	2		60	0	2.1	2.6	1.8	2	1.7	6.3	5.3	8	5.8	2.5
272	13	3	1	3	2	2	1	1	0	60	2		0	0	1	50	165	18.4	1	82	0	100	80	0	1	Mixed	0	0		0		0		insulin	2	2		60	3	1.6	1.4	1	2.4	1.3	4.8	2.7	5.3	1.7	5.8
273	13	3	1	2	4	1	2	1	0	24	2		0	1	2	58	162	22.1	2	88	0	100	70	0	0		1	1	Metformin	0		0		oad	1	2		24	7	2.8	3.4	2.8	2.2	2.7	5	4.7	7.3	1.7	3.3
274	13	2	1	2	2	2	1	1	0	96	2		1	0	1	60	166	21.8	2	86	0	90	80	0	0		1	1		0		0		oad	1	2		96	3	1.4	1.8	1.3	1.4	1	4.8	4	6.7	2.5	3.3
275	13	3	1	2	2	2	1	2	0	36	2		0	0	1	66	155	27.5	3	85	0	110	80	0	0		1	1		0		0		oad	1	2		36	8	1.7	1.6	1.8	1.4	2.3	4.2	4	4.7	2.5	3.3
276	13	3	1	2	2	2	1	1	0	168	1	1	0	0	1	59	167	21.2	2	104	1	117	68	0	0		1	1		0		0		oad	1	2		168	13	4	4.2	1.5	4.6	6	6.9	5.3	7.3	6.7	2.5
277	13	3	1	3	3	2	1	1	0	60	2		0	0	1	60	160	23.4	2	82	0	110	80	0	0		1	1	Metformin	0		0		oad	1	2		60	4	2.1	2	2.3	2.6	1.3	4.8	4	4.7	4.2	2.5
278	13	3	1	2	2	2	1	2	0	120	1	1	0	0	1	55	158	22	2	85	0	100	70	0	0		0	0		0		1	mixed-metformin	mixed	3	2		120	0	1.1	1.2	1	1.2	1	4.4	4	6	2.5	2.5
279	13	1	1	3	4	1	2	1	0	24	2		1	0	1	86	172	29.1	3	86	0	130	50	0	0		0	0		0		1	mixed-metformin	mixed	3	2		24	0	1.9	1	3	2.4	1	8.3	6.7	8	7.5	5.8
280	13	1	1	3	3	3	1	2	0	22	2		0	0	1	44	150	19.6	2	82	0	70	42	0	1	Mixed	0	0		0		0		insulin	2	2		22	6	1.1	1.2	1	1	1	5.6	5.3	6.7	4.2	3.3
281	12	2	1	3	2	3	1	2	0	60	1	5	1	0	1	75	170	26	3	83	0	120	80	0	1	Mixed	0	0		0		0		insulin	2	2		60	6	1.1	1	1	1.2	1	6.3	6	8	4.2	3.3
282	12	1	1	1	2	1	1	2	0	60	2		0	0	1	72	165	26.4	3	87	0	112	70	0	0		0	0		0		1	mixed-metformin	mixed	3	2		60	0	1.9	1.8	1.8	2.6	1	6.9	6.7	6	5.8	4.2
283	12	2	1	2	3	2	1	2	0	84	1	5	1	0	1	87	170	30.1	4	87	0	140	86	1	1	Rapid-acting	0	0		0		0		insulin	2	2		84	0	2.2	3	2.8	1.6	1	7.5	6.7	7.3	4.2	6.7
284	12	1	1	4	2	2	1	1	0	16	2		0	0	1	57	158	22.8	2	88	1	176	101	1	1	Mixed	0	0		0		0		insulin	2	2		16	0	2	1	2.5	3.2	1	7.1	6.7	8	2.5	5.8
285	14	1	1	3	2	3	1	2	0	60	2		0	0	1	64	170	22.1	2	89	1	179	110	1	0		1	1	Metformin	0		0		oad	1	1	Fortaline	60	2	2.6	2.4	3.3	3.4	1	6.7	6	6	4.2	5.8
286	14	2	1	3	3	2	1	1	0	60	2		0	0	1	66	172	22.3	2	88	1	110	80	0	0		1	1	Metformin	0		0		oad	1	2		60	6	1.8	2.6	1	2	1	5.2	7.3	4	4.2	2.5
287	14	1	1	3	3	3	1	1	0	132	1	5	1	0	1	74	170	25.6	3	106	1	130	80	0	0		1	0		1	Glibenclamid and Metformin	0		oad	1	2		132	6	2.2	3.4	1	1.6	3	5.4	7.3	6	1.7	3.3
288	14	2	1	4	3	3	1	1	0	24	2		0	0	1	90	170	31.1	4	106	1	120	90	1	0		1	1	Metformin	0		0		oad	1	2		24	2	1.3	1.2	2	1	1	4.4	6	6	2.5	0
289	14	2	1	4	3	2	1	1	0	48	2		0	0	1	92	180	28.4	3	103	1	130	70	0	0		1	1	Metformin	0		0		oad	1	2		48	0	1.8	2	1	2.4	1.3	7.5	6.7	6	6.7	7.5
290	14	3	1	1	2	2	1	1	0	36	2		0	0	1	51	169	17.9	1	79	0	120	80	0	1	Mixed	0	0		0		0		insulin	2	2		36	1	1.5	1.4	1	2.4	1	5.6	8	4.7	3.3	3.3
291	14	2	1	3	3	3	1	1	0	120	1	1	0	0	1	70	180	21.6	2	86	0	90	80	0	0		1	1	Metformin	0		0		oad	1	2		120	3	2.1	2	1.8	2.6	2	6.5	4.7	5.3	5.8	7.5
292	2	2	1	3	3	3	2	1	0	180	2		0	0	1	70	170	24.2	2	87	0	140	80	1	1	Mixed	0	0		0		0		insulin	2	2		180	8	2	2.2	2.3	2.2	1	6.3	8	6	5	2.5
293	2	1	1	3	3	3	1	2	0	96	1	5	1	0	1	64	180	19.8	2	80	0	160	90	1	1	Mixed	0	0		0		0		insulin	2	2		96	11	2.6	1.4	3	3.6	2.7	6.9	5.3	7.3	5.8	4.2
294	2	3	1	3	2	2	1	1	0	180	1	5	0	0	1	55	140	28.1	3	89	0	100	60	0	0		1	0		1	Glibenclamid and Metformin	0		oad	1	2		180	5	2.3	1.8	3.5	2.4	1.3	5.4	6	4.7	4.2	3.3
295	2	2	1	2	2	3	1	1	1	252	2		0	0	1	56	155	23.3	2	86	0	140	80	1	0		1	1	Mixed	0		0		oad	1	2		252	0	2.3	1.6	2.8	2.2	3	7.1	5.3	8.7	5.8	2.5
296	2	1	1	1	3	3	1	1	0	84	1	1	1	0	1	62	150	27.6	3	91	1	200	110	1	0		1	1	Metformin	0		0		oad	1	2		84	0	1	1	1	1	1	6.7	8	7.3	0	5
297	2	2	1	1	2	3	1	2	0	36	1	1	0	0	1	66	161	25.5	3	104	1	160	100	1	1	Mixed	0	0		0		0		insulin	2	2		36	0	1.7	2.2	1.3	1.4	2	4.6	4	4	5	3.3
298	2	2	1	1	3	1	2	2	0	36	2		0	0	1	81	172	27.4	3	104	1	140	90	1	1	Mixed	0	0		0		0		insulin	2	2		36	0	1.8	1.6	2.3	2	1	5.8	6	4	5	5
299	2	2	1	3	4	2	1	1	0	24	1	7	1	0	1	56	174	18.5	2	75	0	120	70	0	0		1	1	Metformin	0		0		oad	1	2		24	0	1.1	1.2	1	1	1.3	6	4.7	7.3	4.2	4.2
300	2	2	1	3	3	2	1	2	0	120	2		0	0	1	72	163	27.1	3	100	1	110	80	0	1	Mixed	0	0		0		0		insulin	2	2		120	0	2.4	1.6	3.5	2.4	2.3	5.6	6	6	2.5	4.2
301	2	2	1	2	1	3	1	2	0	54	1	1	0	0	1	65	151	28.5	3	94	1	120	80	0	0		1	1	Glibenclamid	0		0		oad	1	2		54	6	3.2	2.4	2.8	4.2	3.7	5.6	6	7.3	3.3	2.5
302	3	2	1	1	3	2	1	2	0	48	1	6	0	0	1	50	162	19.1	2	80	0	100	60	0	0		1	1	Glibenclamid	0		0		oad	1	2		48	9	1.7	1.6	2.3	1.8	1	4.6	2.7	5.3	5	3.3
303	3	1	4	1	2	2	1	1	0	264	1	5	0	0	1	62	170	21.5	2	109	1	130	80	0	0		1	0		1	Glibenclamid and Metformin	0		oad	1	2		264	2	2.5	1	4	3.8	1	6.7	6	8	5	2.5
304	3	1	1	1	2	1	1	1	1	180	2		0	0	1	65	154	27.4	3	93	1	130	65	0	1	Intermediate	0	0		0		0		insulin	2	2		180	0	1.3	1.2	1.3	1.6	1	6.3	4.7	7.3	5	5
305	3	2	1	1	3	1	2	1	0	60	1	1	0	0	1	58	171	19.8	2	92	0	130	90	1	1	Intermediate	0	0		0		0		insulin	2	2		60	2	3.1	2.8	5.3	2.8	1	7.1	8	6	4.2	4.2
306	3	2	1	3	3	2	1	2	0	12	2		0	0	1	80	160	31.3	4	106	1	120	70	0	1	Intermediate	0	0		0		0		insulin	2	2		12	0	2.4	1.6	4.3	2.4	1	6	7.3	6	0	5.8
307	3	1	1	3	2	2	1	2	0	96	2		0	0	1	58	172	19.6	2	103	1	116	98	1	1	Intermediate	0	0		0		0		insulin	2	2		96	4	2.2	2.2	2.5	2.2	2	6	7.3	6	3.3	4.2
308	3	2	1	2	2	1	2	2	0	36	1	5	0	0	1	63	173	21	2	85	0	155	90	1	1	Intermediate	0	0		0		0		insulin	2	2		36	0	2.2	2.2	2.3	2.6	1.7	6.7	7.3	6	4.2	4.2
309	3	2	1	1	3	1	2	2	0	384	1	7	0	0	1	59	162	22.5	2	85	0	140	80	1	1	Intermediate	0	0		0		0		insulin	2	2		384	2	1.9	1	3	2.2	1.3	6.5	7.3	7.3	2.5	3.3
310	3	2	1	1	3	1	2	1	0	48	2		0	0	1	53	169	18.6	2	90	0	130	60	0	1	Long-acting	0	0		0		0		insulin	2	2		48	2	2.5	1.6	3	3.8	1	9	7.3	10	5	6.7
311	3	2	1	2	3	3	1	1	0	36	2		0	0	1	59	176	19	2	94	1	120	70	0	1	Intermediate	0	0		0		0		insulin	2	2		36	6	2.5	1	3.3	4.4	1	7.1	8	7.3	5	2.5
312	3	2	1	3	3	2	1	1	0	12	1	5	0	0	1	80	173	26.7	3	110	1	110	70	0	0		1	0		1	Glibenclamid and Metformin	0		oad	1	2		12	0	2	1	2.5	3.2	1	8.1	8	8	4.2	5.8
313	3	1	1	3	2	2	1	2	0	8	2		0	0	1	57	169	20	2	98	1	180	90	1	1	Mixed	0	0		0		0		insulin	2	2		8	2	2.1	1	2.3	3.6	1	7.5	8	8	3.3	4.2
314	4	2	1	3	3	2	1	1	0	24	1	7	0	0	1	82.5	170	28.5	3	108	1	1303	80	1	1	Mixed	0	0		0		0		insulin	2	2		24	0	3.2	1.8	5.3	4.4	1	6.7	8	6	4.2	2.5
315	4	1	1	4	3	2	1	1	0	6	2		1	0	1	49	168	17.4	1	80	0	90	70	0	1	Intermediate	0	0		0		0		insulin	2	2		6	0	3.1	2.8	3.3	3.4	2.7	7.7	6.7	6.7	5.8	5.8
316	4	1	1	4	2	2	1	1	0	84	1	5	0	0	1	57	150	25.3	3	104	1	120	70	0	1	Mixed	0	0		0		0		insulin	2	2		83	4	2.1	1.8	2	2.6	2	7.1	8	6	4.2	4.2
317	4	2	1	3	4	1	2	1	0	24	2		0	0	1	62	180	19.1	2	80	0	120	80	0	1	Mixed	0	0		0		0		insulin	2	2		23	0	3.5	3.4	5.5	2.2	3	6.7	4.7	8	5	4.2
318	4	1	1	3	2	2	1	2	0	96	2		0	0	1	58	172	19.6	2	1.03	0	160	98	1	1	Mixed	0	0		0		0		insulin	2	2		96	1	2.8	2.4	3.3	2.6	3	4.4	4	6	2.5	2.5
319	4	2	1	1	3	1	1	1	0	60	1	8	0	0	1	58	171	19.8	2	92	0	130	90	1	1	Mixed	0	0		0		0		insulin	2	2		60	11	2.4	2.2	2.3	2.6	2.7	6.5	6.7	6.7	4.2	4.2
320	5	1	1	3	4	1	1	1	0	24	2		0	0	1	86	176	27.8	3	86	0	130	50	0	1	Mixed	0	0		0		0		insulin	2	2		24	0	1.4	1	1.5	1.4	2	5.6	4.7	5.3	5	4.2
321	5	2	1	2	2	2	1	1	0	108	2		0	0	1	65	163	24.5	2	80	0	120	70	0	1	Long-acting	0	0		0		0		insulin	2	2		108	0	1.9	1.6	2.8	1.6	1.7	6.5	6	7.3	3.3	5
322	5	2	1	1	4	2	1	1	0	48	2		0	0	1	53	169	18.6	2	90	1	100	60	0	1	Mixed	0	0		0		0		insulin	2	2		48	0	2.6	2.6	2	3	3	5.6	6	7.3	1.7	4.2
323	5	2	1	4	1	2	1	1	0	72	1	1	0	0	1	58	169	20.3	2	94	0	130	70	0	1	Mixed	0	0		0		0		insulin	2	2		72	0	2.5	2	3	2.4	2.7	6.3	4.7	7.3	5	4.2
324	5	2	1	2	2	2	1	1	0	48	2		0	0	1	65	170	22.5	2	80	0	120	80	0	1	Long-acting	0	0		0		0		insulin	2	2		48	0	3.2	3	3.5	3.2	3.3	6.5	4.7	6.7	2.5	6.7
325	5	2	1	3	3	2	1	1	0	36	1	7	0	0	1	68	179	21.2	2	85	0	110	100	1	1	Mixed	0	0		0		0		insulin	2	2		36	0	3.6	2.8	4.3	3.6	4.3	6.5	6	5.3	5	4.2
326	5	2	1	2	1	2	1	1	0	24	2		0	0	1	69	175	22.5	2	86	0	100	60	0	0		1	1		0		0		oad	1	2		24	0	3.8	3.4	4	3.8	4.3	6.9	6	7.3	5	4.2
327	5	2	1	2	2	2	1	1	0	10	1	7	0	0	1	72	179	22.5	2	80	0	120	90	1	1	Mixed	0	0		0		0		insulin	2	2		10	0	3.1	3.4	2.3	3.6	2.7	7.1	6	8.7	4.2	4.2
328	5	2	1	1	2	2	1	1	0	37	1	1	0	0	1	61	175	19.9	2	87	0	110	60	0	1	Mixed	0	0		0		0		insulin	2	2		37	0	3.1	2.6	2.5	3.2	4.3	6.5	6.7	5.3	5.8	4.2
329	5	2	1	2	3	2	1	1	0	38	2		0	0	1	61	170	21.1	2	87	0	100	70	0	1	Mixed	0	0		0		0		insulin	2	2		38	0	2.6	2.2	2.8	3.2	2	4.4	4	6	2.5	2.5
330	5	3	1	1	2	2	1	1	0	72	1	7	0	0	1	58	169	20.3	2	87	0	110	60	0	1	Mixed	0	0		0		0		insulin	2	2		72	0	2.7	3	2.5	2.2	3.3	5.6	4.7	6.7	4.2	4.2
331	5	2	1	1	2	2	1	1	0	72	2		0	0	1	61	169	21.4	2	87	0	100	70	0	1	Mixed	0	0		0		0		insulin	2	2		72	0	3.2	3.2	2.8	3.8	3	5.8	3.3	7.3	3.3	5
332	5	2	1	3	3	2	1	1	0	108	1	7	0	0	1	64	170	22.1	2	85	0	100	60	0	0		1	1		0		0		oad	1	2		108	3	3.4	2.6	4	3.8	3.3	6.7	6.7	6.7	3.3	5
333	5	2	1	1	2	2	1	1	0	25	1	1	0	0	1	66	170	22.8	2	92	0	100	60	0	1	Long-acting	0	0		0		0		insulin	2	2		25	0	2.7	2.6	3	2.8	2.3	5.6	4	7.3	4.2	3.3
334	5	1	1	1	3	2	1	2	0	96	2		0	0	1	56	160	21.9	2	86	0	120	80	0	1	Mixed	0	0		0		0		insulin	2	2		96	0	4	4.4	3.5	4	4	7.9	5.3	8	5	7.5
335	5	1	1	3	2	2	1	1	0	24	1	1	0	0	1	60	177	19.2	2	86	0	120	80	0	1	Long-acting	0	0		0		0		insulin	2	2		24	0	3.8	4.4	3.8	3.6	3	7.9	6	9.3	4.2	6.7
336	5	1	1	1	1	2	1	1	0	108	1	1	0	0	1	55	175	18	1	80	0	130	90	1	1	Mixed	0	0		0		0		insulin	2	2		108	0	3.1	2	3.5	3.6	3.3	6.7	4.7	6	5.8	5.8
337	7	2	1	3	3	2	1	1	0	36	1	7	0	0	1	57	179	17.8	1	85	0	120	80	0	1	Rapid-acting	0	0		0		0		insulin	2	2		36	4	3.6	3.6	3.5	4	3	7.9	6	10	5.8	3.3
338	7	2	1	2	2	2	1	2	0	72	2		0	0	1	55	170	19	2	80	0	130	90	1	1	Rapid-acting	0	0		0		0		insulin	2	2		72	10	4.4	3.4	5.5	4.6	4	6.5	6.7	6	3.3	6.7
339	7	2	1	4	3	2	1	1	0	36	1	7	0	0	1	60	177	19.2	2	79	0	130	90	1	0		1	1		0		0		oad	1	2		36	0	3.6	3.8	2.8	4.4	3.3	6.9	6.7	8.7	3.3	5
340	9	2	1	3	3	2	1	1	0	72	1	1	0	0	1	62	178	19.6	2	80	0	100	60	0	1	Rapid-acting	0	0		0		0		insulin	2	2		72	0	4.8	4.6	4.8	5.2	4.7	7.1	6	8	3.3	6.7
341	9	2	1	2	2	2	1	1	0	24	2		0	0	1	69	175	22.5	2	87	0	110	70	0	1	Mixed	0	0		0		0		insulin	2	2		24	0	2.9	3.4	2.8	2.4	3.3	5.4	4	6.7	3.3	4.2
342	9	1	1	1	1	2	1	1	0	36	2		0	0	1	56	170	19.4	2	79	0	110	60	0	1	Mixed	0	0		0		0		insulin	2	2		36	6	4.6	3.8	5.3	5.2	4.3	8.1	6.7	8	5.8	5.8
343	9	3	1	3	3	2	1	1	0	84	2		0	0	1	63	178	19.9	2	78	0	110	60	0	1	Long-acting	0	0		0		0		insulin	2	2		84	0	4.2	5.4	3.5	4.2	3.3	7.7	5.3	8.7	5.8	5.8
344	10	2	1	1	1	2	1	1	0	96	1	1	0	0	1	60	178	18.9	2	80	0	120	80	0	0		1	1	Metformin	0		0		oad	1	2		96	3	4.2	4.4	3.5	4	5.3	7.3	7.3	8	5	5
345	10	2	1	4	3	1	2	1	0	72	1	7	0	0	1	60	170	20.8	2	80	0	120	80	0	1	Mixed	0	0		0		0		insulin	2	2		72	0	3.5	3.8	4	3.2	3	6.7	5.3	8	2.5	5.8
346	10	1	1	1	1	2	1	1	0	72	1	1	0	0	1	54	175	17.6	1	76	0	130	90	1	1	Mixed	0	0		0		0		insulin	2	2		72	0	3.9	4.2	3.3	3.6	5	7.3	6.7	8	3.3	5.8
347	10	2	1	1	1	2	1	1	0	96	2		0	0	1	54	170	18.7	2	76	0	120	80	0	1	Long-acting	0	0		0		0		insulin	2	2		96	0	4.1	3.6	4.3	4.2	4.3	6.3	4.7	6.7	4.2	5.8
348	10	2	1	1	1	2	1	1	0	26	1	1	0	0	1	53	169	18.6	2	80	0	120	80	0	1	Mixed	0	0		0		0		insulin	2	2		26	2	2.5	2.4	2.3	2.8	2.3	4.4	4	6	2.5	2.5
349	10	2	1	3	1	2	1	1	0	60	1	1	0	0	1	55	175	18	1	76	0	130	100	1	0		1	1	Glibenclamid	0		0		oad	1	2		60	5	3.9	4.4	3	4	4.3	5.8	5.3	6.7	4.2	3.3
350	10	1	1	1	2	2	1	1	0	96	2		0	0	1	61	160	23.8	2	80	0	120	60	0	1	Rapid-acting	0	0		0		0		insulin	2	2		96	6	4.9	5.2	4.8	4.6	5	6.3	4	7.3	2.5	6.7
351	10	2	3	1	2	2	1	2	0	48	2		0	0	1	57	170	19.7	2	79	0	100	60	0	1	Rapid-acting	0	0		0		0		insulin	2	2		48	0	3.8	4.2	3.8	4	2.7	7.3	5.3	8	4.2	7.5
352	10	2	1	1	3	1	2	1	0	36	2		0	0	1	60	168	21.3	2	79	0	110	90	1	1	Mixed	0	0		0		0		insulin	2	2		36	0	3.9	4.4	3.8	3.8	3.3	7.9	5.3	8	5	7.5
353	10	2	1	1	2	2	1	1	0	96	1	1	0	0	1	60	170	20.8	2	80	0	120	80	0	1	Mixed	0	0		0		0		insulin	2	2		96	0	4	4.2	3.3	4.4	4	6	4	7.3	2.5	5.8
354	7	2	1	2	3	1	2	1	0	60	1	7	0	0	1	70	180	21.6	2	79	0	110	60	0	0		1	0		1	Glibenclamid and Metformin	0		oad	1	2		60	0	3.9	4.8	4	3.4	3	7.3	5.3	8.7	3.3	7.5
355	7	1	1	3	4	2	1	1	0	24	1	7	0	0	1	65	177	20.7	2	80	0	120	80	0	1	Mixed	0	0		0		0		insulin	2	2		24	0	4.1	3.6	4	4.4	4.3	7.1	6.7	7.3	4.2	5
356	7	2	1	2	3	2	1	2	0	36	1	7	0	0	1	68	179	21.2	2	80	0	120	80	0	0		1	1	Metformin	0		0		oad	1	2		36	0	5.1	5.6	5.3	4.4	5.3	6.3	4	7.3	2.5	6.7
357	7	2	1	1	2	2	1	2	0	36	1	1	0	0	1	55	160	21.5	2	77	0	130	90	1	0		1	1	Metformin	0		0		oad	1	2		36	1	4.4	4.8	4	4.4	4	5	5.3	3.3	5	3.3
358	7	2	1	1	1	2	1	1	0	24	2		0	0	1	58	176	18.7	2	79	0	120	80	0	0		1	0		1	Glibenclamid and Metformin	0		oad	1	2		24	2	4.1	4	4	4.2	4	7.1	6	7.3	2.5	7.5
359	7	2	1	4	3	1	2	1	0	24	2		0	0	1	60	180	18.5	2	80	0	120	70	0	1	Mixed	0	0		0		0		insulin	2	2		24	0	3.6	2.6	3.5	4.8	3.3	7.9	7.3	8.7	2.5	6.7
360	7	2	1	3	2	2	1	2	0	24	1	1	0	0	1	55	170	19	2	78	0	90	60	0	1	Mixed	0	0		0		0		insulin	2	2		24	2	4.3	4.8	3.8	4	4.7	6	2.7	5.3	5	7.5
361	7	2	1	3	1	2	1	1	0	23	2		0	0	1	56	168	19.8	2	73	0	100	60	0	1	Rapid-acting	0	0		0		0		insulin	2	2		22	2	4.1	3.6	4.3	4.6	4	6.3	4.7	8.7	2.5	4.2
362	7	2	1	1	2	2	1	1	0	96	1	1	0	0	1	63	180	19.4	2	79	0	110	60	0	1	Mixed	0	0		0		0		insulin	2	2		96	0	4.3	3.8	4.5	4	5.3	6.3	4.7	6.7	3.3	5.8
363	7	1	1	1	3	2	1	2	0	96	2		0	0	1	58	176	18.7	2	79	0	130	90	1	1	Mixed	0	0		0		0		insulin	2	2		96	1	3.4	4	3.5	3	3	8.3	6.7	9.3	5	6.7
364	7	1	1	1	1	2	1	1	0	144	2		0	0	1	53	160	20.7	2	75	0	90	60	0	1	Mixed	0	0		0		0		insulin	2	2		144	4	2.8	2.8	3	2.4	3.3	6.5	4.7	7.3	3.3	5.8
365	7	1	1	3	1	2	1	1	0	60	2		0	0	1	50	172	16.9	1	77	0	120	80	0	1	Mixed	0	0		0		0		insulin	2	2		60	3	2.9	2.8	3	2.6	3.7	6.3	4	8.7	3.3	4.2
366	7	2	1	1	3	2	1	2	0	72	1	7	0	0	1	65	169	22.8	2	77	0	130	90	1	1	Long-acting	0	0		0		0		insulin	2	2		72	0	3.9	4	4	3.4	4.3	6.3	4.7	8	1.7	5.8
367	7	3	1	1	3	2	1	1	0	24	2		0	0	1	56	170	19.4	2	79	0	110	80	0	1	Long-acting	0	0		0		0		insulin	2	2		24	0	3.9	3.8	3.8	4.2	3.7	6.7	6	6.7	2.5	6.7
368	7	3	1	1	3	2	1	1	0	24	2		0	0	1	56	179	17.5	1	79	0	120	80	0	1	Mixed	0	0		0		0		insulin	2	2		24	0	4.1	4.4	3.8	3.6	4.7	6.7	4.7	8	3.3	5.8
369	7	2	1	2	1	2	1	1	0	108	1	7	0	0	1	62	170	21.5	2	79	0	130	90	1	1	Mixed	0	0		0		0		insulin	2	2		108	0	3.8	3.8	3.3	4.2	4	6	5.3	5.3	5	4.2
370	7	2	1	1	3	2	1	1	0	72	1	7	0	0	1	65	170	22.5	2	76	0	120	80	0	1	Mixed	0	0		0		0		insulin	2	2		72	0	3.5	3	3.5	3.6	4.3	7.1	6.7	6.7	5	5
371	15	1	1	2	4	1	2	1	0	72	2		0	0	1	66	172	22.3	2	77	0	100	60	0	1	Mixed	0	0		0		0		insulin	2	2		72	0	3.7	3.8	3.3	3.6	4.3	6.7	4	7.3	4.2	6.7
372	15	2	1	1	2	2	1	2	0	84	1	7	0	0	1	55	169	19.3	2	75	0	110	20	0	1	Mixed	0	0		0		0		insulin	2	2		84	0	3.7	2.8	5.3	3.4	3.7	6.7	6.7	6.7	3.3	5
373	15	2	1	1	1	2	1	1	0	24	1	1	0	0	1	50	164	18.6	2	70	0	120	80	0	1	Mixed	0	0		0		0		insulin	2	2		24	0	3.8	3.6	3.5	3.6	4.7	6.5	5.3	8	4.2	3.3
374	15	2	1	3	2	1	1	2	0	40	1	1	0	0	1	62	170	21.5	2	87	0	110	60	0	1	Mixed	0	0		0		0		insulin	2	2		40	0	2.5	2.4	2.8	2	3	5	5.3	4.7	3.3	3.3
375	15	2	1	1	2	2	1	1	0	40	1	1	0	0	1	56	169	19.6	2	92	1	130	60	0	1	Mixed	0	0		0		0		insulin	2	2		40	0	2.1	1.8	2.5	2.2	2	5.6	6	6	4.2	2.5
376	15	2	1	3	2	2	1	1	0	72	1	5	0	0	1	65	172	22	2	80	0	120	80	0	1	Long-acting	0	0		0		0		insulin	2	2		72	0	3.7	3.8	4	3.4	3.7	6.5	4.7	7.3	2.5	6.7
377	15	1	1	2	2	2	1	1	0	12	2		0	0	1	55	169	19.3	2	78	0	110	80	0	1	Mixed	0	0		0		0		insulin	2	2		12	0	3.9	3.8	3.3	4.6	3.7	6.5	5.3	7.3	4.2	4.2
378	15	2	1	3	2	2	1	1	0	96	1	1	0	0	1	50	166	18.1	1	76	0	120	90	1	1	Mixed	0	0		0		0		insulin	2	2		96	0	3.9	4	3.3	4.2	4.3	5.8	4.7	6.7	4.2	4.2
379	15	2	1	1	1	2	1	1	0	24	2		0	0	1	55	175	18	1	79	0	100	60	0	1	Mixed	0	0		0		0		insulin	2	2		24	2	3.5	3.8	3.8	3	3.3	7.9	8	8.7	5.8	4.2
380	15	2	1	1	1	2	1	1	0	36	1	5	0	0	1	52	170	18	1	75	0	120	80	0	1	Mixed	0	0		0		0		insulin	2	2		36	1	3.4	2.8	4.3	3.2	3.7	6.5	4	6.7	4.2	7.5
381	15	2	1	1	2	2	1	1	0	72	2		0	0	1	62	173	20.7	2	77	0	110	80	0	1	Mixed	0	0		0		0		insulin	2	2		72	8	3.9	3.8	3.8	4	4.3	5.4	4.7	4	5	5.8
382	15	2	1	1	1	2	1	1	0	72	1	5	0	0	1	54	172	18.3	1	79	0	130	90	1	1	Mixed	0	0		0		0		insulin	2	2		72	2	3.8	3.2	4.3	4.8	2.3	6.7	6.7	7.3	3.3	4.2
383	15	2	1	1	2	2	1	1	0	96	1	1	0	0	1	56	170	19.4	2	79	0	140	90	1	1	Mixed	0	0		0		0		insulin	2	2		96	1	3.7	3.4	3.8	3.4	4.7	7.1	5.3	7.3	5	5.8
384	15	3	1	1	3	2	1	1	0	12	2		0	0	1	52	178	16.4	1	76	0	100	80	0	1	Mixed	0	0		0		0		insulin	2	2		11	0	3.2	2.2	3.5	3.4	4.3	6.3	6.7	6.7	4.2	3.3
385	15	2	1	2	1	2	1	1	0	168	1	5	0	0	1	55	178	17.4	1	79	0	100	60	0	1	Mixed	0	0		0		0		insulin	2	2		168	6	3.2	3.2	3	4	2	5.8	4	6.7	4.2	5.8
386	15	1	1	1	1	2	1	1	0	24	2		0	0	1	56	169	19.6	2	77	0	110	65	0	1	Mixed	0	0		0		0		insulin	2	2		24	7	2.6	2.8	3	2.2	2.7	6.9	4.7	7.3	5.8	5.8
387	15	2	1	1	3	1	1	1	0	96	1	5	0	0	1	55	172	18.6	2	79	0	120	60	0	0		0	0		0		1	mixed-glibenclamid-glucophage	mixed	3	2		96	4	2.8	2.8	2.3	2.8	3.3	5.8	4	8	3.3	4.2
388	15	2	1	1	1	2	1	1	0	120	1	5	0	0	1	50	170	17.3	1	72	0	100	60	0	1	Mixed	0	0		0		0		insulin	2	2		120	2	3.6	3	4	3.6	4	6.7	6	6.7	4.2	4.2
389	15	1	1	3	1	2	1	1	0	48	1	1	0	0	1	56	171	19.2	2	71	0	130	90	1	1	Long-acting	0	0		0		0		insulin	2	2		48	1	2.9	3.8	2.3	2.8	2.3	5.4	3.3	7.3	3.3	4.2
390	15	2	1	3	2	2	1	1	0	96	1	1	0	0	1	55	167	19.7	2	78	0	120	80	0	0		0	0		0		1	mixed-metformin	mixed	3	2		96	0	2.8	2.2	3	2.8	3.3	6.9	5.3	9.3	4.2	3.3
391	15	2	1	3	2	2	1	1	0	192	1	5	0	0	1	59	176	19	2	76	0	130	80	0	0		0	0		0		1	mixed-metformin	mixed	3	2		192	8	4	4.4	4	3.4	4.3	6	6	5.3	5	4.2
392	15	1	5	3	2	2	1	1	0	12	2		0	0	1	60	180	18.5	2	79	0	100	60	0	1	Mixed	0	0		0		0		insulin	2	2		12	0	4.1	3.6	4.5	4.2	4	6	5.3	7.3	1.7	5
393	15	2	1	3	2	2	1	1	0	132	2		0	0	1	56	174	18.5	2	78	0	120	60	0	1	Mixed	0	0		0		0		insulin	2	2		132	1	3.6	4.2	3.8	3	3.3	6.3	5.3	7.3	2.5	5
394	15	1	1	4	2	2	1	1	0	72	1	1	0	0	1	61	180	18.8	2	80	0	110	60	0	1	Mixed	0	0		0		0		insulin	2	2		72	0	3.6	3.8	3.5	3	4.7	7.1	6.7	8	4.2	5
395	15	2	1	2	3	1	2	1	0	36	1	7	0	0	1	65	172	22	2	81	0	110	60	0	0		1	1	Metformin	0		0		oad	1	2		36	5	3.5	3.2	3.8	3	4.3	6.7	4.7	7.3	5	5.8
396	15	1	1	1	2	2	1	1	0	48	2		0	0	1	58	176	18.7	2	81	0	110	60	0	0		1	0		1	Glibenclamid and Metformin	0		oad	1	2		48	10	4.3	3.8	5.3	3.8	4.7	6.9	6.7	7.3	4.2	5
397	15	2	1	1	3	2	1	1	0	120	2		0	0	1	56	175	18.3	1	80	0	120	80	0	0		1	0		1	Glibenclamid and Metformin	0		oad	1	2		120	1	3.6	2.6	3.8	3.6	5	4.4	2.7	5.3	1.7	4.2
398	16	1	1	1	1	2	1	1	0	12	2		0	0	1	56	168	19.8	2	78	0	100	60	0	0		1	0		1	Glibenclamid and Metformin	0		oad	1	2		12	2	3.1	3.4	2.8	3	3	6.7	6.7	6	5	5
399	16	2	1	1	1	2	1	1	0	48	1	1	0	0	1	55	169	19.3	2	77	0	120	80	0	1	Mixed	0	0		0		0		insulin	2	2		48	4	3.3	3	3.3	3.8	3	7.1	6	9.3	2.5	5
400	16	2	1	1	1	2	1	1	0	60	1	5	0	0	1	51	163	19.2	2	69	0	130	90	1	0		1	1	Metformin	0		0		oad	1	2		60	2	3.4	3.4	4.3	2.2	4.3	6.9	8	5.3	3.3	6.7
401	16	1	1	1	1	2	1	1	0	120	1	1	0	0	1	54	165	19.8	2	69	0	130	90	1	0		1	0		1	Glibenclamid and Metformin	0		oad	1	2		120	2	3.6	3.6	4.8	2.4	4	7.1	6.7	8	3.3	5
402	16	2	1	1	1	2	1	1	0	384	1	5	0	0	1	56	175	18.3	1	78	0	130	95	1	0		1	1	Metformin	0		0		oad	1	2		384	1	3.9	4	3.5	3.8	4.3	6.7	6.7	8	1.7	5
403	16	2	1	3	2	3	2	1	0	60	1	7	0	0	1	57	168	20.2	2	72	0	120	80	0	1	Mixed	0	0		0		0		insulin	2	2		60	0	2.9	2.6	4.5	2.6	2	7.7	7.3	7.3	2.5	7.5
404	16	1	1	1	1	2	1	1	0	84	1	5	0	0	1	59	171	20.2	2	81	0	110	60	0	0		1	0		1	Glibenclamid and Metformin	0		oad	1	2		84	4	1.9	1.2	1.8	2.2	3	6.7	7.3	7.3	2.5	5.8
405	16	1	1	2	2	2	1	1	0	36	2		0	0	1	58	170	20.1	2	72	0	110	70	0	1	Mixed	0	0		0		0		insulin	2	2		36	0	3.2	3.2	2	4	3.7	7.7	8	6.7	4.2	5.8
406	16	1	1	1	2	1	2	1	0	72	1	1	0	0	1	59	170	20.4	2	81	0	110	60	0	0		1	1	Metformin	0		0		oad	1	2		72	2	2.4	3.2	2	2.4	1.3	7.3	6.7	7.3	4.2	5.8
407	16	1	5	3	2	2	1	1	0	72	2		0	0	1	57	169	20	2	79	0	120	80	0	1	Mixed	0	0		0		0		insulin	2	2		72	0	3.2	3.6	3	2.8	3.3	8.1	7.3	6.7	7.5	6.7
408	16	1	2	1	2	3	2	1	0	6	1	1	0	0	1	67	175	21.9	2	81	0	110	70	0	0		1	1	Metformin	0		0		oad	1	2		6	0	2.9	2.8	3.3	3.2	2	7.1	6	8	5	5.8
409	16	1	1	1	3	1	2	1	0	96	1	7	0	0	1	61	173	20.4	2	80	0	110	60	0	1	Mixed	0	0		0		0		insulin	2	2		96	0	1.2	1	1.5	1.2	1	8.8	8	10	5.8	5
410	16	2	2	3	1	2	1	1	0	96	1	1	0	0	1	59	173	19.7	2	81	0	130	90	1	1	Mixed	0	0		0		0		insulin	2	2		96	0	1.9	1.4	1.5	2.2	2.7	7.3	6	8	3.3	6.7
411	16	2	1	1	1	2	1	1	0	24	2		0	0	1	57	170	19.7	2	79	0	90	60	0	1	Mixed	0	0		0		0		insulin	2	2		24	0	3.1	1.8	4.5	3	3.7	8.5	8	8.7	4.2	7.5
412	16	2	1	3	2	2	1	2	0	108	1	1	0	0	1	59	169	20.7	2	77	0	120	80	0	0		1	0		1	Glibenclamid and Metformin	0		oad	1	2		108	0	3.2	2.2	4	3.2	3.7	7.3	6.7	10	1.7	5.8
413	16	2	1	4	2	2	1	1	0	156	1	7	0	0	1	58	179	18.1	1	79	0	130	60	0	1	Mixed	0	0		0		0		insulin	2	2		156	0	3.2	2.4	4	3.2	3.3	6.7	6	8	3.3	4.2
414	16	2	1	2	3	2	1	1	0	96	1	7	0	0	1	60	177	19.2	2	81	0	100	70	0	0		1	0		1	Glibenclamid and Metformin	0		oad	1	2		96	0	2.9	2.8	3	2.6	3.3	6.9	4.7	8.7	3.3	5
415	16	2	1	3	3	1	2	1	0	60	1	7	0	0	1	60	177	19.2	2	81	0	120	70	0	1	Mixed	0	0		0		0		insulin	2	2		60	0	3.5	3	3.5	3.2	5	7.3	6.7	8	3.3	6.7
416	16	2	1	1	3	2	1	1	0	96	1	7	0	0	1	59	179	18.4	1	81	0	110	70	0	0		0	0		0		1	mixed-glibenclamid-glucophage	mixed	3	2		96	2	3.6	3.6	4	3.4	3.3	7.1	6.7	8	2.5	5
417	16	2	1	2	1	2	1	1	0	96	1	8	0	0	1	56	169	19.6	2	77	0	150	95	1	0		1	0		1	Glibenclamid and Metformin	0		oad	1	2		96	0	3.7	3.8	4	3.2	4	6	6	8	1.7	3.3
418	16	2	1	2	1	2	1	1	0	96	1	1	0	1	1	56	168	19.8	2	75	0	120	80	0	0		1	0		1	Glibenclamid and Metformin	0		oad	1	2		96	2	3.2	2.6	4	3	3.3	7.3	6	8.7	5	5
419	16	1	1	1	2	2	1	1	0	72	2		0	0	1	58	175	18.9	2	80	0	130	95	1	1	Mixed	0	0		0		0		insulin	2	2		72	0	3.5	3.2	4	3	4.3	7.5	6.7	7.3	4.2	6.7
420	16	2	1	3	2	2	1	1	0	36	1	1	0	0	1	56	168	19.8	2	78	0	100	60	0	1	Mixed	0	0		0		0		insulin	2	2		36	17	3.8	3.6	2.8	4.2	4.7	8.3	7.3	10	4.2	5.8
421	16	2	1	3	1	2	1	1	0	24	1	1	0	0	1	57	179	17.8	1	81	0	100	80	0	0		1	0		1	Glibenclamid and Metformin	0		oad	1	2		24	0	4.6	4.4	5.5	4.6	4	8.3	6.7	9.3	5	6.7
422	16	2	1	3	3	2	1	1	0	72	1	1	0	0	1	57	176	18.4	1	79	0	120	80	0	0		1	1	Metformin	0		0		oad	1	2		72	0	3	2.8	3.8	2.4	3.3	8.3	6.7	10	4.2	5.8
423	16	2	2	3	3	2	2	1	0	36	2		0	0	1	55	170	19	2	79	0	100	60	0	0		1	1	Metformin	0		0		oad	1	2		36	0	3.7	4.4	3	3.6	3.7	7.3	6.7	8	4.2	4.2
424	16	2	1	2	1	2	1	2	0	36	2		0	0	1	56	169	19.6	2	78	0	120	90	1	0		1	1	Metformin	0		0		oad	1	2		36	0	3.2	3.4	2.3	3.8	3	6.9	6.7	7.3	3.3	5.8
425	16	3	1	1	2	2	1	1	0	12	2		0	0	1	59	169	20.7	2	80	0	110	90	1	0		1	0		1	Glibenclamid and Metformin	0		oad	1	2		12	0	3.4	4.4	3	3	2.7	8.1	5.3	8.7	5.8	6.7
426	16	2	1	3	1	2	1	2	0	24	2		0	0	1	69	175	22.5	2	81	0	130	90	1	1	Mixed	0	0		0		0		insulin	2	1		24	0	3.4	3.2	3.8	3.8	2.7	7.1	7.3	8	2.5	5
427	16	1	1	3	1	2	1	1	0	12	2		0	0	1	58	166	21	2	75	0	120	80	0	1	Mixed	0	0		0		0		insulin	2	2		12	0	4.3	4	3	4.8	5.7	7.1	6	8.7	3.3	5.8
428	16	2	1	3	4	1	2	1	0	84	1	7	0	0	1	60	178	18.9	2	81	0	100	60	0	1	Mixed	0	0		0		0		insulin	2	2		84	0	3.8	4	3.8	3.8	3.3	7.7	6	7.3	5.8	6.7
429	14	2	1	3	3	2	1	1	0	36	2		0	0	1	59	177	18.8	2	80	0	110	80	0	1	Mixed	0	0		0		0		insulin	2	2		36	0	3.6	4.4	3.5	3.4	3	7.9	7.3	8.7	4.2	6.7
430	14	2	1	3	2	2	1	1	0	24	2		0	0	1	57	176	18.4	1	79	0	120	80	0	1	Mixed	0	0		0		0		insulin	2	2		24	0	3.2	3.6	3	3.2	2.7	7.9	6	10	5	5.8
431	14	2	1	1	2	2	1	1	0	24	2		0	0	1	59	170	20.4	2	81	0	130	95	1	0		0	0		0		1	mixed-metformin	mixed	3	2		24	0	3.5	3.6	3	4	3	6.3	6.7	6	2.5	6.7
432	14	2	1	1	1	2	1	1	0	120	2		0	0	1	55	165	20.2	2	78	0	130	90	1	0		1	1		0		0		oad	1	2		120	0	2.6	1.6	3.5	2.4	3.7	7.1	5.3	6.7	3.3	7.5
433	14	2	1	3	4	3	2	1	0	36	1	7	0	0	1	61	170	21.1	2	81	0	120	60	0	1	Mixed	0	0		0		0		insulin	2	2		36	0	3.1	3.2	2.3	3	4	8.5	7.3	10	5	5
434	14	2	1	2	4	2	1	1	0	144	1	8	0	0	1	57	177	18.2	1	79	0	135	95	1	1	Mixed	0	0		0		0		insulin	2	2		144	1	3	3.4	3	2.2	3.7	7.1	6	8	3.3	5.8
435	14	2	1	2	1	2	1	1	0	84	1	7	0	0	1	57	176	18.4	1	79	0	120	80	0	0		1	1	Metformin	0		0		oad	1	2		84	0	3.3	4.4	3	2.8	2.7	7.5	6.7	10	4.2	4.2
436	14	3	2	1	3	3	2	1	0	60	2		0	0	1	55	176	17.8	1	79	0	120	80	0	0		1	1	Metformin	0		0		oad	1	2		60	0	3.5	3.4	3.3	4.4	2.7	8.1	8	10	1.7	5.8
437	14	2	1	3	1	2	1	1	0	36	2		0	0	1	54	170	18.7	2	79	0	110	60	0	1	Mixed	0	0		0		0		insulin	2	2		36	0	3.4	3	4	3.2	3.7	8.1	7.3	10	3.3	5.8
438	14	2	1	3	1	3	1	2	0	24	2		0	0	1	56	179	17.5	1	81	0	120	70	0	1	Rapid-acting	0	0		0		0		insulin	2	2		23	12	3.8	3.8	4	3.4	4.3	8.3	6.7	10	5	6.7
439	14	2	1	4	2	2	1	1	0	36	2		0	0	1	66	180	20.4	2	82	0	120	70	0	1	Long-acting	0	0		0		0		insulin	2	2		36	0	3.4	4.4	2	3.2	3.7	8.5	6.7	9.3	5	6.7
440	14	3	1	1	3	2	1	1	0	36	2		0	0	1	59	178	18.6	2	79	0	120	60	0	1	Rapid-acting	0	0		0		0		insulin	2	2		36	0	3.8	4	3.8	3.2	4.3	9.2	8	10	6.7	6.7
441	14	2	1	1	1	2	1	1	0	24	2		0	0	1	56	170	19.4	2	79	0	120	80	0	0		1	0		1	Glibenclamid and Metformin	0		oad	1	2		24	14	3.6	3.2	3.3	3.8	4.7	6.5	8	7.3	2.5	3.3
442	14	2	1	1	1	2	1	1	0	96	1	1	0	0	1	63	180	19.4	2	82	0	120	80	0	1	Mixed	0	0		0		0		insulin	2	2		96	0	3.6	2.8	3.8	4	4.3	7.5	8	8.7	5	4.2
443	14	2	1	3	3	2	1	1	0	36	2		0	0	1	56	175	18.3	1	79	0	110	70	0	1	Mixed	0	0		0		0		insulin	2	2		36	0	2.3	1.4	3.5	2	2.7	7.7	6	8	5	6.7
444	14	2	1	3	3	2	1	1	0	48	2		0	0	1	56	175	18.3	1	81	0	120	80	0	1	Mixed	0	0		0		0		insulin	2	2		48	0	3.4	3.8	4.5	2.4	3	8.1	8	9.3	2.5	6.7
445	14	2	1	3	3	2	1	1	0	24	2		0	0	1	59	179	18.4	1	79	0	100	60	0	1	Mixed	0	0		0		0		insulin	2	2		24	0	3.2	3	2.3	4.2	3.3	8.3	8	8.7	5.8	5
446	14	2	1	3	2	2	1	1	0	60	1	7	0	0	1	60	179	18.7	2	81	0	100	60	0	1	Mixed	0	0		0		0		insulin	2	2		60	0	3.5	4	2.8	3.6	3.7	7.5	6.7	8.7	2.5	6.7
447	14	2	1	3	3	3	2	1	0	12	2		0	0	1	60	180	18.5	2	81	0	120	80	0	1	Mixed	0	0		0		0		insulin	2	2		12	0	3.6	4	3.8	3.4	3.3	7.3	6	8	4.2	5.8
448	14	2	1	4	3	2	1	1	0	60	2		0	0	1	58	180	17.9	1	81	0	100	60	0	1	Mixed	0	0		0		0		insulin	2	2		60	0	3.6	3.8	3.3	3.4	4	7.3	5.3	8	5	5.8
449	14	2	1	3	3	3	2	1	0	48	2		0	0	1	61	177	19.5	2	79	0	120	80	0	1	Mixed	0	0		0		0		insulin	2	2		48	0	3.2	3.2	3.3	3.2	3.3	7.7	6.7	9.3	2.5	6.7
450	14	2	1	2	2	2	1	1	0	180	1	5	0	0	1	55	168	19.5	2	79	0	120	60	0	0		0	0		0		1	mixed-glibenclamid-glucophage	mixed	3	2		180	2	3.4	4	3	2.8	3.7	6.9	7.3	7.3	2.5	5.8
451	14	1	1	2	3	2	1	1	0	72	2		0	0	1	56	165	20.6	2	79	0	90	80	0	1	Mixed	0	0		0		0		insulin	2	2		72	1	3.4	3.8	2.8	3.4	3.7	6.7	6.7	7.3	1.7	5.8
452	14	2	1	3	3	1	2	1	0	204	1	5	0	0	1	59	179	18.4	1	77	0	110	20	0	1	Mixed	0	0		0		0		insulin	2	2		204	0	3.5	3.2	4	3.8	2.7	7.1	6.7	7.3	3.3	5.8
453	17	2	1	2	2	2	1	1	0	84	2		0	0	1	59	180	18.2	1	81	0	120	60	0	1	Mixed	0	0		0		0		insulin	2	2		84	0	3.4	3	4	3.4	3.3	8.8	7.3	10	4.2	7.5
454	17	3	1	4	3	2	1	1	0	312	1	7	0	0	1	64	175	20.9	2	82	0	120	80	0	1	Mixed	0	0		0		0		insulin	2	2		312	0	3	3.6	2.5	2.8	3	7.1	6.7	8	4.2	5
454	17	2	1	2	2	3	2	1	0	72	2		0	0	1	60	179	18.7	2	79	0	100	60	0	1	Mixed	0	0		0		0		insulin	2	2		72	0	3.6	3.6	3.3	3.8	3.7	7.3	7.3	6	4.2	6.7
456	17	2	1	2	4	1	2	1	0	168	1	8	0	0	1	60	179	18.7	2	79	0	130	90	1	1	Mixed	0	0		0		0		insulin	2	2		168	0	3.6	3.2	3.8	3.6	4.3	6.7	5.3	7.3	2.5	6.7
457	17	1	1	3	2	2	1	1	0	84	1	1	0	0	1	60	180	18.5	2	79	0	140	90	1	1	Mixed	0	0		0		0		insulin	2	2		84	0	3.4	4	2.5	3.8	3	7.9	8	8.7	2.5	6.7
458	13	2	1	2	3	3	2	1	0	108	2		0	0	1	60	182	18.1	1	89	1	130	90	1	1	Long-acting	0	0		0		0		insulin	2	2		108	0	3.3	2.8	2.5	3.8	4.3	8.1	7.3	8	5	6.7
459	13	2	1	2	3	2	1	1	0	252	1	5	0	0	1	79	181	24.1	2	83	0	140	70	1	1	Long-acting	0	0		0		0		insulin	2	2		252	0	3.6	3.8	3.5	3.4	4	7.1	6.7	8	3.3	5.8
460	13	1	1	3	1	2	1	1	0	36	2		0	0	1	60	175	19.6	2	80	0	120	30	0	1	Long-acting	0	0		0		0		insulin	2	2		36	1	3.5	3.6	3.3	3.2	4	7.3	6	7.3	4.2	6.7
461	13	2	1	2	3	2	1	1	0	24	1	7	0	0	1	64	180	19.8	2	81	0	120	80	0	1	Mixed	0	0		0		0		insulin	2	2		24	0	3.4	2.8	2.5	5.2	2.3	8.3	8	8	4.2	6.7
462	18	2	1	1	3	2	1	1	0	36	2		0	0	1	57	179	17.8	1	78	0	1100	80	1	1	Mixed	0	0		0		0		insulin	2	2		36	0	3.8	4.4	3.3	3.6	3.7	8.8	7.3	10	5	5.8
463	18	2	1	1	3	1	2	1	0	36	2		0	0	1	65	179	20.3	2	79	0	110	80	0	1	Mixed	0	0		0		0		insulin	2	2		36	0	3.5	4.2	3.5	3	3.3	8.5	7.3	10	5	5.8
464	18	2	1	1	4	2	1	1	0	24	2		0	0	1	61	178	19.3	2	79	0	110	80	0	1	Mixed	0	0		0		0		insulin	2	2		24	0	3.6	3.2	4.3	3.8	3.3	7.3	7.3	8	3.3	5
465	18	2	1	1	3	2	1	1	0	12	2		0	0	1	60	180	18.5	2	81	0	110	80	0	0		0	0		0		1	mixed-metformin	mixed	3	2		12	0	3.8	4.4	3.5	3.4	4	7.5	6.7	8	4.2	5.8
466	18	2	1	2	1	2	1	1	0	84	1	5	0	0	1	56	178	17.7	1	75	0	90	60	0	1	Long-acting	0	0		0		0		insulin	2	2		84	2	3.3	3	3.8	3	3.7	7.3	6.7	7.3	4.2	6.7
467	18	2	1	1	3	3	2	1	0	36	1	1	0	0	1	61	180	18.8	2	81	0	140	90	1	1	Mixed	0	0		0		0		insulin	2	2		36	0	3.8	3.6	4.3	3.8	3.7	7.9	6.7	9.3	3.3	6.7
468	18	1	1	1	1	2	1	1	0	36	1	1	0	0	1	86	179	26.8	3	80	0	140	70	1	1	Mixed	0	0		0		0		insulin	2	2		36	2	3.4	3.4	3.3	3.2	4	7.5	6.7	9.3	2.5	5
469	18	2	1	1	2	2	1	1	0	60	1	1	0	0	1	62	179	19.4	2	81	0	140	90	1	1	Mixed	0	0		0		0		insulin	2	2		60	0	3.4	3.6	3.8	3.2	3	7.1	6	8	3.3	6.7
470	18	1	1	1	4	2	1	1	0	24	2		0	0	1	59	170	20.4	2	179	1	110	60	0	1	Mixed	0	0		0		0		insulin	2	2		24	0	3.4	3	3.8	3.2	3.7	7.5	7.3	7.3	5	5
471	18	1	1	1	2	2	1	2	0	216	1	5	0	0	1	53	170	18.3	1	77	0	180	100	1	0		1	0		1	Glibenclamid and Metformin	0		oad	1	2		216	0	3.5	3.8	3.3	3	4.3	7.3	6.7	8	3.3	6.7
472	18	2	1	2	3	2	1	1	0	96	1	1	1	0	1	95	156	39	4	118	1	130	60	0	0		0	0		0		1	mixed-metformin	mixed	3	2		96	9	3.7	3.6	4.5	3.2	3.7	6.7	6.7	7.3	4.2	3.3
473	18	1	1	1	1	2	1	1	0	384	1	1	1	0	1	69	150	30.7	4	108	1	160	80	1	1	Mixed	0	0		0		0		insulin	2	2		384	2	3.6	3.2	3.5	4	4	7.5	7.3	8	3.3	5.8
474	18	1	1	1	3	1	2	1	1	24	1	1	0	0	1	81	155	33.7	4	109	1	147	97	1	0		1	1	Metformin	0		0		oad	1	2		24	0	3.7	4	3.8	3.6	3.3	7.7	7.3	8	4.2	5.8
475	18	2	1	1	3	1	2	1	0	36	1	7	0	0	1	63	155	26.2	3	91	0	120	60	0	1	Long-acting	0	0		0		0		insulin	2	2		36	0	3.5	3.4	3.5	3.4	4	8.3	7.3	9.3	5	6.7
476	18	2	1	3	4	2	1	1	0	96	2		0	0	1	59	160	23	2	82	0	130	80	0	1	Mixed	0	0		0		0		insulin	2	2		96	0	3.6	3.6	3.8	3.6	3.7	7.3	7.3	7.3	5	5
477	18	2	1	3	4	2	1	2	0	276	1	7	0	0	1	60	169	21	2	93	0	110	80	0	1	Mixed	0	0		0		0		insulin	2	2		276	0	3.6	3.8	3	3.4	4.7	7.7	6	8	5	6.7
478	18	2	1	1	3	2	2	1	0	60	1	8	0	0	1	58	177	18.5	2	82	0	100	60	0	0		1	1	Metformin	0		0		oad	1	2		60	0	3.2	2.8	3.8	3	3.3	7.3	6.7	7.3	4.2	5.8
479	18	2	1	2	1	2	1	1	0	96	2		0	0	1	65	180	20.1	2	93	1	130	70	0	1	Mixed	0	0		0		0		insulin	2	2		96	0	1	1	1	1	1	7.5	5.3	7.3	5.8	5.8
480	18	2	1	2	3	1	2	1	0	144	1	7	0	0	1	60	179	18.7	2	95	0	136	66	0	1	Mixed	0	0		0		0		insulin	2	2		144	0	3.3	3.8	3.3	3	3	7.3	7.3	8	3.3	5.8
481	18	1	1	1	1	2	1	1	0	24	2		0	0	1	51	180	15.7	1	92	1	140	80	1	1	Mixed	0	0		0		0		insulin	2	2		24	0	1	1	1	1	1	7.7	6.7	7.3	5.8	5.8
482	18	2	1	1	1	2	1	1	0	144	1	5	0	0	1	61	165	22.4	2	79	0	150	80	1	0		1	1	Metformin	0		0		oad	1	2		144	0	3.4	2.6	3.8	3.6	3.7	6.9	6.7	7.3	2.5	5.8
483	18	2	1	1	3	2	1	1	0	24	2		0	0	1	63	173	21	2	82	0	160	90	1	1	Mixed	0	0		0		0		insulin	2	2		24	0	3.4	3.4	3.3	3.2	4	5.4	4.7	4.7	4.2	4.2
484	18	1	1	1	3	2	2	2	0	36	1	5	0	0	1	60	161	23.1	2	101	1	122	82	0	1	Mixed	0	0		0		0		insulin	2	2		36	0	3.5	4	3.3	3	4	7.5	7.3	7.3	5	5
485	18	2	1	1	2	2	1	1	0	24	2		0	0	1	61	180	18.8	2	93	1	120	80	0	0		0	0		0		1	mixed-glibenclamid-glucophage	mixed	3	2		24	0	3.4	3.8	2.8	3.6	3.3	5.8	6	6	2.5	4.2
486	18	2	1	1	3	2	1	1	0	36	2		0	0	1	57	180	17.6	1	90	1	120	85	0	1	Mixed	0	0		0		0		insulin	2	2		36	0	3.5	4	3	3.2	3.7	7.3	6.7	8	2.5	6.7
487	18	2	1	2	2	2	1	2	0	84	1	1	0	0	1	63	179	19.7	2	90	0	160	95	1	0		0	0		0		1	mixed-metformin	mixed	3	2		84	0	3.5	3.2	3.5	4	3	6.9	5.3	8	4.2	5.8
488	18	2	1	1	4	3	2	1	0	24	2		0	0	1	70	177	22.3	2	101	0	130	80	0	0		0	0		0		1	mixed-glibenclamid-glucophage	mixed	3	2		24	0	3.4	3.6	3.3	2.8	4	7.3	6	8.7	4.2	5.8
489	18	3	1	1	3	2	1	1	0	36	2		0	0	1	56	170	19.4	2	82	0	120	60	0	1	Long-acting	0	0		0		0		insulin	2	2		36	0	3.6	3	4	3.8	4	6.5	6.7	5.3	4.2	5
490	18	2	1	2	1	2	1	2	0	84	2		0	0	1	65	180	20.1	2	90	1	120	80	0	1	Mixed	0	0		0		0		insulin	2	2		84	2	3.5	3.4	4	3.6	3	6.7	5.3	7.3	4.2	5.8
491	18	2	1	2	2	2	1	1	0	144	1	5	0	0	1	70	179	21.8	2	103	1	130	60	0	1	Mixed	0	0		0		0		insulin	2	2		144	0	3.4	3.8	2.8	3.6	3.3	7.5	6.7	8	4.2	5.8
492	18	3	1	1	4	2	1	1	0	24	2		0	0	1	59	165	21.7	2	89	1	120	80	0	1	Mixed	0	0		0		0		insulin	2	2		24	0	3.4	3.2	3.5	3.4	3.7	7.9	7.3	9.3	3.3	5.8
493	17	1	1	3	2	2	1	1	0	24	2		0	0	1	56	155	23.3	2	89	1	120	80	0	0		1	0		1	Glibenclamid and Metformin	0		oad	1	2		24	0	3.9	4.4	3.8	3.2	4.3	8.1	6.7	9.3	5	5.8
494	17	1	1	1	1	2	1	1	0	12	2		0	0	1	60	179	18.7	2	91	1	100	60	0	0		1	0		1	Glibenclamid and Metformin	0		oad	1	2		12	0	3.6	3.8	3.5	3.2	4	7.1	6	8	4.2	5.8
495	17	2	1	2	3	2	1	1	0	12	2		0	0	1	68	180	21	2	98	0	130	80	0	0		0	0		0		1	mixed-glibenclamid-glucophage	mixed	3	2		12	0	3.4	4	3	2.8	3.7	6.5	6	7.3	2.5	5.8
496	17	2	1	1	2	1	2	1	0	72	2		0	0	1	68	179	21.2	2	96	1	130	80	0	1	Mixed	0	0		0		0		insulin	2	2		72	0	3.2	3.2	2.8	4.2	2.3	6.3	6	8	3.3	3.3
497	17	2	1	1	4	1	2	1	0	36	1	5	0	0	1	60	160	23.4	2	93	1	130	60	0	1	Rapid-acting	0	0		0		0		insulin	2	2		36	1	3.6	3	4.5	3	4.7	7.1	6.7	8	3.3	5
498	17	2	1	2	4	1	2	1	0	12	1	7	0	0	1	62	180	19.1	2	99	0	100	60	0	1	Rapid-acting	0	0		0		0		insulin	2	2		12	0	3.1	2.8	3.5	2.4	4.3	7.1	7.3	7.3	4.2	5
499	17	1	1	1	2	2	1	1	0	144	1	1	0	0	1	56	169	19.6	2	90	1	140	90	1	1	Mixed	0	0		0		0		insulin	2	2		144	3	3.5	4.4	2.5	3.4	3.7	7.9	6.7	10	3.3	5.8
500	17	1	1	3	2	2	1	1	0	60	2		0	0	1	52	170	18	1	92	1	160	90	1	1	Long-acting	0	0		0		0		insulin	2	2		60	3	3.4	3.4	3	3.6	3.3	7.1	5.3	7.3	5.8	5.8
501	17	1	1	1	1	2	1	1	0	336	1	1	0	0	1	54	166	19.6	2	89	1	160	95	1	1	Mixed	0	0		0		0		insulin	2	2		336	0	3	3.2	3.8	2.4	2.7	7.1	6.7	7.3	5	4.2
502	17	2	1	1	1	2	1	1	0	72	2		0	0	1	57	170	19.7	2	93	1	130	90	1	1	Mixed	0	0		0		0		insulin	2	2		72	0	3.2	2.8	4	2.8	3.3	6.9	6	8	3.3	5.8
503	17	2	1	1	3	2	1	1	0	24	2		0	0	1	63	180	19.4	2	98	0	110	60	0	1	Long-acting	0	0		0		0		insulin	2	2		24	0	3.2	3	3	3.4	3.3	6.7	6.7	7.3	4.2	4.2
504	17	2	1	1	1	2	1	1	0	12	2		0	0	1	58	169	20.3	2	86	0	100	60	0	1	Long-acting	0	0		0		0		insulin	2	2		12	0	3.2	3.4	3.3	3.2	3	7.1	5.3	9.3	4.2	4.2
505	17	2	1	2	4	1	2	2	0	24	2		0	0	1	70	180	21.6	2	95	0	100	60	0	1	Mixed	0	0		0		0		insulin	2	2		24	10	3.6	3.2	3.8	4	3.3	6.9	6.7	7.3	3.3	5.8
506	17	2	1	1	3	1	2	1	0	48	2		0	0	1	62	175	20.2	2	89	1	120	90	1	1	Mixed	0	0		0		0		insulin	2	2		48	1	2.4	2.4	2	2.8	2.3	6	4.7	6	4.2	5.8
507	17	2	1	4	3	2	1	1	0	36	2		0	0	1	60	167	21.5	2	89	0	110	95	1	1	Long-acting	0	0		0		0		insulin	2	2		36	0	3.3	4.2	2.8	2.8	3.3	6.9	6.7	7.3	4.2	5
508	17	2	1	1	3	2	1	1	0	24	2		0	0	1	57	168	20.2	2	86	0	100	60	0	1	Mixed	0	0		0		0		insulin	2	2		24	0	3.2	4	2.3	2.4	4.3	6.5	4.7	8	3.3	5
509	17	1	1	2	3	2	1	1	0	12	2		0	0	1	61	175	19.9	2	86	0	120	70	0	1	Mixed	0	0		0		0		insulin	2	2		12	0	3.5	3.8	3.3	3.4	3.3	6.7	5.3	7.3	4.2	5.8
510	17	2	1	1	2	2	1	1	0	108	1	7	0	0	1	75	180	23.1	2	103	1	125	96	1	1	Mixed	0	0		0		0		insulin	2	2		108	0	3.2	3	3	3.2	4	7.5	6	9.3	5	4.2
511	17	2	1	1	2	1	1	1	0	156	1	5	0	0	1	59	169	20.7	2	96	0	140	90	1	1	Mixed	0	0		0		0		insulin	2	2		156	0	2.8	2.6	3.5	2.6	2.3	6.5	5.3	8	3.3	5
512	17	2	1	1	3	2	1	1	0	48	2		0	0	1	63	167	22.6	2	98	1	120	80	0	1	Long-acting	0	0		0		0		insulin	2	2		48	0	3.4	3	3.5	3.6	3.7	6	4.7	7.3	2.5	5.8
513	17	3	1	1	3	2	1	1	0	24	2		0	0	1	60	172	20.3	2	98	1	110	80	0	1	Long-acting	0	0		0		0		insulin	2	2		24	0	3.6	4	3.5	3	4.3	6	4.7	7.3	3.3	5
514	17	2	1	2	3	2	1	1	0	12	2		0	0	1	57	165	20.9	2	82	0	100	60	0	1	Long-acting	0	0		0		0		insulin	2	2		12	0	3.2	3.8	3.3	2.8	3	6.7	4.7	8	4.2	5.8
515	17	2	1	4	3	2	1	1	0	24	2		0	0	1	60	163	22.6	2	93	1	130	70	0	1	Mixed	0	0		0		0		insulin	2	2		24	0	3.5	3.8	3	3.6	3.7	6.5	5.3	8	3.3	5
516	17	3	1	1	3	2	1	1	0	12	2		0	0	1	57	163	21.5	2	80	0	100	60	0	1	Mixed	0	0		0		0		insulin	2	2		12	0	3.1	3	3.8	3.4	2	6.7	5.3	7.3	3.3	5.8
517	17	2	1	1	2	2	1	1	0	24	2		0	0	1	59	168	20.9	2	79	0	130	80	0	1	Mixed	0	0		0		0		insulin	2	2		24	0	3.3	3.6	3.5	2.6	3.7	6.7	6	8	4.2	4.2
518	17	1	1	1	2	2	1	2	0	240	1	5	0	0	1	59	170	20.4	2	95	0	110	60	0	1	Mixed	0	0		0		0		insulin	2	2		240	4	3.2	3.4	2.8	3.6	3	4.6	3.3	4.7	3.3	3.3
519	8	1	1	2	1	2	1	1	0	120	1	5	0	0	1	59	150	26.2	3	78	0	140	72	1	1	Long-acting	0	0		0		0		insulin	2	2		120	0	2.7	2.8	2.5	2.8	2.7	6	4.7	8	3.3	4.2
520	8	2	1	1	3	1	2	2	0	48	1	5	0	0	1	69	157	28	3	83	0	124	80	0	0		1	1	Metformin	0		0		oad	1	2		48	0	3	3	2.8	3	3.3	5.4	5.3	8	2.5	2.5
521	8	2	2	3	3	2	1	1	0	36	1	7	0	0	1	73	178	23	2	101	0	120	10	0	1	Mixed	0	0		0		0		insulin	2	2		36	0	3.1	3	2.8	3	3.7	6.9	5.3	8	5	5
522	8	2	1	3	2	2	1	1	0	144	1	8	0	0	1	63	159	24.9	2	89	0	140	90	1	0		1	1	Metformin	0		0		oad	1	2		144	0	2.6	2.4	2.5	2.2	3.7	6	5.3	8	2.5	4.2
523	8	2	1	1	2	1	2	1	0	144	1	1	0	0	1	49	159	19.4	2	74	0	120	80	0	1	Mixed	0	0		0		0		insulin	2	2		144	1	2.8	2.6	2.8	3.2	2.3	6	5.3	7.3	4.2	4.2
524	8	2	1	2	2	1	2	1	0	96	2		0	0	1	72	170	24.9	2	84	0	146	85	1	0		1	1	Glimepirid	0		0		oad	1	2		96	0	3.2	3	3.3	3.6	2.7	6.3	5.3	7.3	4.2	5
525	8	1	2	1	2	1	2	2	0	12	2		0	0	1	72	160	28.1	3	85	0	160	60	1	0		0	0		0		1	mixed-metformin	mixed	3	2		12	0	3.1	3.6	2.5	3.2	3	6.5	5.3	7.3	3.3	5.8
526	8	2	1	1	3	1	1	2	1	60	1	1	0	0	1	47	156	19.3	2	79	0	160	90	1	1	Mixed	0	0		0		0		insulin	2	2		60	0	3.2	3.2	2.5	3.6	3.7	6.3	4.7	8	2.5	5.8
527	8	1	1	1	2	2	1	1	0	96	1	1	0	0	1	65	150	28.9	3	70	0	130	100	1	1	Mixed	0	0		0		0		insulin	2	2		96	0	3.2	2.6	3	3.6	3.7	6.9	5.3	8	4.2	5.8
528	8	2	1	1	3	2	1	1	0	36	2		0	0	1	57	176	18.4	1	84	0	120	70	0	1	Mixed	0	0		0		0		insulin	2	2		36	0	3.2	3.4	3	3	3.3	6.9	6	8	2.5	5.8
529	8	2	1	1	2	2	1	1	0	120	1	1	0	0	1	56	165	20.6	2	75	0	140	80	1	1	Mixed	0	0		0		0		insulin	2	2		120	0	3.1	2.8	3.5	3.4	2.3	6.7	6	8	3.3	4.2
530	8	2	1	1	4	1	2	1	0	24	2		0	0	1	56	159	22.2	2	79	0	120	80	0	1	Mixed	0	0		0		0		insulin	2	2		24	0	2.8	3.4	2.3	2.4	3.3	6.5	5.3	6.7	4.2	5.8
531	8	2	1	3	3	2	1	1	0	24	2		0	0	1	60	169	21	2	75	0	110	80	0	1	Mixed	0	0		0		0		insulin	2	2		24	0	2.9	2.6	3	3	3.3	6.9	6	8	3.3	4.2
532	8	2	1	1	3	1	2	1	0	144	1	7	0	0	1	76	166	27.6	3	97	0	113	68	0	0		1	0		1	Glicazid and Metformin	0		oad	1	2	2	144	0	3	3.8	2	2.8	3.3	6.7	6	7.3	4.2	5
533	19	1	1	1	3	2	1	1	0	72	1	1	0	0	1	54	150	24	2	84	0	139	84	0	1	Mixed	0	0		0		0		insulin	2	2		72	0	2.9	2.8	3.3	2.2	3.7	6.9	6	8	3.3	5.8
534	19	1	1	1	2	3	2	1	0	12	1	5	0	0	1	81	156	33.3	4	121	1	150	80	1	0		1	0		1	Glibenclamid and Metformin	0		oad	1	2		12	0	2.7	3.4	2.8	2.4	2	6.3	5.3	7.3	4.2	4.2
535	19	1	4	2	4	2	1	1	0	48	1	1	0	0	1	80	165	29.4	3	76	0	125	70	0	0		1	0		1	Glibenclamid and Metformin	0		oad	1	2		48	0	3	3.2	3	3	2.7	6.7	5.3	7.3	4.2	5.8
536	19	2	3	1	3	2	1	1	0	24	1	1	0	0	1	92	170	31.8	4	107	1	167	99	1	1	Mixed	0	0		0		0		insulin	2	2		24	1	3.4	3.2	3.8	3	4	7.7	5.3	9.3	5.8	5.8
537	19	2	3	1	1	2	1	1	0	228	1	1	0	0	1	68	172	23	2	97	1	120	80	0	0		1	0		1	Glibenclamid and Metformin	0		oad	1	2		228	1	3.6	3.8	3.3	3.2	4.3	6.3	5.3	7.3	3.3	5
538	19	2	1	3	3	2	1	1	0	48	1	1	0	0	1	85	157	34.5	4	115	1	120	70	0	1	Mixed	0	0		0		0		insulin	2	2		48	0	3.1	3.2	2.5	3.4	3.3	6.7	5.3	7.3	4.2	5
539	19	2	1	3	2	3	1	1	0	84	1	1	0	0	1	58	165	21.3	2	86	0	120	80	0	1	Mixed	0	0		0		0		insulin	2	2		84	0	3.5	3.6	3.5	3.6	3.3	6.3	5.3	7.3	2.5	5
540	19	1	1	3	2	2	1	1	0	48	1	5	0	0	1	60	170	20.8	2	110	1	100	60	0	1	Mixed	0	0		0		0		insulin	2	2		48	0	2.9	2.8	3.3	2.6	3.3	6	4.7	8	3.3	4.2
541	19	2	1	2	1	2	1	1	0	60	1	1	0	0	1	59	165	21.7	2	79	0	120	70	0	1	Mixed	0	0		0		0		insulin	2	2		60	4	2.8	2.8	3	3	2.3	5	4	5.3	4.2	3.3
542	19	2	1	1	2	2	1	1	0	144	1	1	0	0	1	50	167	17.9	1	79	0	110	60	0	1	Mixed	0	0		0		0		insulin	2	2		144	2	3.1	3	3	3.2	3	5.6	5.3	5.3	4.2	3.3
543	19	1	1	1	2	2	1	1	0	24	1	1	0	0	1	48	149	21.6	2	77	0	120	80	0	1	Mixed	0	0		0		0		insulin	2	2		24	0	2.9	3	2.8	2.8	3	6	5.3	8	4.2	2.5
544	19	2	1	1	4	1	2	1	0	12	1	1	0	0	1	92	170	31.8	4	104	1	148	80	1	1	Mixed	0	0		0		0		insulin	2	2		12	0	3.2	3.4	3.5	3	2.7	7.1	5.3	8	4.2	5.8
545	19	1	2	1	2	1	2	1	0	60	1	7	0	0	1	77	170	26.6	3	89	0	100	60	0	1	Mixed	0	0		0		0		insulin	2	2		60	0	3.2	3.4	3.3	3.2	2.7	5	4	6.7	3.3	2.5
546	19	1	3	1	2	2	1	1	0	204	1	8	0	0	1	111	175	36.2	4	125	1	159	100	1	1	Mixed	0	0		0		0		insulin	2	2		204	0	3	2.8	3.3	3	3	6.3	4	7.3	5	5
547	19	1	3	1	2	2	1	1	0	252	1	5	0	0	1	64	168	22.7	2	87	0	140	90	1	0		1	0		1	Glibenclamid and Metformin	0		oad	1	2		252	0	3.1	3.2	3	2.8	3.3	6.5	5.3	8	2.5	5.8
548	19	1	3	1	3	1	1	1	0	36	2		0	0	1	62	155	25.8	3	91	1	135	75	0	0		0	0		0		1	mixed-glibenclamid-glucophage	mixed	3	2		36	0	3.1	3	3	3	3.7	6.5	4.7	8.7	4.2	4.2
549	19	1	1	3	3	2	1	1	0	60	1	1	0	0	1	70	152	30.3	4	100	1	129	77	0	0		1	1	Metformin	0		0		oad	1	2		60	1	3.2	3	4.3	2.6	3.3	6	5.3	7.3	2.5	5
550	19	2	5	2	2	2	1	1	0	72	2		0	0	1	55	149	24.8	2	86	0	120	50	0	1	Mixed	0	0		0		0		insulin	2	2		72	3	3.2	4	2.5	3.2	2.7	6.9	5.3	8	5	3.3
551	19	2	1	2	3	1	2	1	0	156	2		0	0	1	73	156	30	4	102	1	160	100	1	1	Long-acting	0	0		0		0		insulin	2	2		156	6	2.8	3	2.5	2.6	3	6.5	5.3	8	3.3	5
552	19	2	1	1	2	2	1	1	0	24	2		0	0	1	70	156	28.8	3	115	1	160	80	1	1	Long-acting	0	0		0		0		insulin	2	2		24	1	3.2	3.4	2.3	3	4.3	6.5	4.7	7.3	2.5	5.8
553	19	1	4	2	2	1	1	1	0	24	1	5	0	0	1	56	150	24.9	2	90	1	146	93	1	0		1	0		1	Glibenclamid and Metformin	0		oad	1	2		24	0	3.2	3.2	3.3	3	3.3	5.4	4.7	7.3	3.3	3.3
554	19	1	1	2	2	1	2	1	0	36	1	8	0	0	1	54	152	23.4	2	90	1	170	97	1	1	Mixed	0	0		0		0		insulin	2	2		36	0	3.1	3.8	2.3	3.2	3	6.3	4.7	8	3.3	5
555	19	2	1	3	3	2	1	1	0	84	1	5	0	0	1	53	162	20.2	2	84	0	100	60	0	1	Mixed	0	0		0		0		insulin	2	2		84	0	2.8	2.8	2.5	2.8	3.3	5.4	4.7	6.7	3.3	3.3
556	19	1	3	3	2	2	1	1	0	432	1	2	1	0	1	62	162	23.6	2	111	1	130	90	1	1	Long-acting	0	0		0		0		insulin	2	2		432	3	2.9	3	2.5	3	3	6.7	6.7	8	3.3	5
567	19	2	3	2	2	2	1	2	0	144	1	8	0	0	1	58	160	22.7	2	85	0	170	98	1	0		1	1	Metformin	0		0		oad	1	2		144	13	2.9	3.2	2.8	2.6	3	6.3	4.7	8	4.2	5
568	19	2	1	2	4	2	1	2	0	144	1	1	0	0	1	74	161	28.5	3	99	0	150	90	1	1	Long-acting	0	0		0		0		insulin	2	2		144	3	2.5	2.6	2.3	3	2	5.8	4.7	7.3	4.2	3.3
569	19	2	3	1	3	2	1	1	1	204	2		0	0	1	62	172	21	2	106	1	120	80	0	1	Long-acting	0	0		0		0		insulin	2	2		204	0	2.6	3.2	2.8	2	2.3	5.8	4	7.3	4.2	4.2
560	19	1	3	1	4	2	1	1	0	72	1	4	0	0	1	61	180	18.8	2	80	0	100	60	0	1	Rapid-acting	0	0		0		0		insulin	2	2		72	0	2.8	2.2	3.3	2.4	3.7	6.5	5.3	8	2.5	5
561	19	2	1	3	3	3	1	2	0	48	2		0	0	1	71	170	24.6	2	85	0	130	90	1	1	Mixed	0	0		0		0		insulin	2	2		48	0	3.6	3.2	3.3	4	4	6.9	5.3	8	4.2	5.8
562	19	2	1	1	2	2	1	2	0	84	2		0	0	1	59	154	24.9	2	100	1	150	80	1	0		1	0		1	Glicazid and Metformin	0		oad	1	2		84	0	2.8	2.6	2.8	2.2	4	6.3	4	8	4.2	5
563	19	2	1	4	4	2	1	2	0	276	1	1	0	0	1	60	160	23.4	2	82	0	140	80	1	1	Mixed	0	0		0		0		insulin	2	2		276	0	2.8	3	2.8	2.4	3	6	5.3	7.3	3.3	5
564	11	1	1	1	2	2	1	1	0	84	2		0	0	1	59	168	20.9	2	89	1	110	60	0	1	Mixed	0	0		0		0		insulin	2	2		84	0	3.6	4.6	3.3	3.6	2.7	6	4.7	7.3	4.2	5
565	11	3	1	1	2	2	1	1	0	60	1	8	0	0	1	95	168	33.7	4	108	1	169	80	1	1	Long-acting	0	0		0		0		insulin	2	2		60	0	3.2	3.2	2.5	3.2	4	4.6	2.7	5.3	5	2.5
566	11	1	1	1	1	2	1	2	0	144	1	8	0	0	1	60	150	26.7	3	93	1	120	70	0	0		1	0		1	Glibenclamid and Metformin	0		oad	1	2		144	0	2.9	3	3	2.8	3	6	5.3	6.7	3.3	5
567	11	2	4	1	2	2	1	2	0	36	1	7	0	0	1	64	170	22.1	2	85	0	110	80	0	0		0	0		0		1	mixed-glibenclamid-glucophage	mixed	3	2		36	0	3.2	3.4	2.5	3.2	4	5.6	5.3	8	1.7	3.3
568	11	2	4	1	2	2	1	1	0	30	1	8	0	0	1	75	164	27.9	3	106	1	130	75	0	1	Mixed	0	0		0		0		insulin	2	2		30	0	2.5	2.6	2	2.8	2.3	6.5	5.3	8	4.2	5
569	11	2	2	1	4	1	2	2	0	36	2		0	0	1	100	187	28.6	3	105	1	110	86	0	0		1	1	Metformin	0		0		oad	1	2	0	36	0	2.9	2.6	3	3.2	3	5.6	4.7	7.3	1.7	5
570	11	1	5	2	2	2	1	1	0	72	2		0	0	1	67	141	33.7	4	99	1	160	88	1	1	Mixed	0	0		0		0		insulin	2	2		72	0	2.9	3	3	3.2	2	6	4.7	8	1.7	5.8
571	11	2	4	4	2	2	1	1	0	36	2		0	0	1	78	168	27.6	3	108	1	120	80	0	1	Mixed	0	0		0		0		insulin	2	2		36	2	2.9	3.4	2.3	2.8	3.3	5.8	4	7.3	4.2	5
572	11	2	1	2	4	1	2	1	0	37	1	1	0	0	1	72	158	28.8	3	90	1	145	90	1	0		1	1		0		0		oad	1	2		37	1	2.5	2.8	2.3	2.6	2	6	4	8	4.2	5
573	11	2	1	2	2	2	1	1	0	36	1	8	0	0	1	68	153	29	3	90	1	130	80	0	1	Mixed	0	0		0		0		insulin	2	2		36	0	2.4	2.6	2.5	2.2	2.3	5.6	5.3	5.3	3.3	5
574	11	1	3	2	1	2	1	1	0	12	2		0	0	1	63	163	23.7	2	108	1	130	83	0	1	Mixed	0	0		0		0		insulin	2	2		12	0	2.4	2.6	3	1.8	2.3	5	4	6.7	3.3	2.5
575	11	1	1	3	1	2	1	1	0	36	2		0	0	1	64	162	24.4	2	86	0	120	70	0	0		1	0		1	Glibenclamid and Metformin	0		oad	1	2		36	2	2.9	3	3	2.8	2.7	5.2	4	6.7	3.3	4.2
576	11	2	1	1	3	1	2	2	0	72	1	7	0	0	1	80	150	35.6	4	98	0	100	60	0	0		1	1	Metformin	0		0		oad	1	2		72	1	2.9	2.4	3.8	2.4	3.7	5.8	4	7.3	4.2	5
577	11	2	1	1	3	1	2	2	0	48	2		0	0	1	70	157	28.4	3	100	1	130	80	0	0		1	1	Metformin	0		0		oad	1	2		48	1	2.5	2.4	1.8	2.6	3.3	6.5	6	7.3	3.3	5
578	11	2	1	4	3	2	1	1	0	72	1	1	0	0	1	68	168	24.1	2	106	1	140	95	1	0		1	1	Metformin	0		0		oad	1	2		72	0	2.5	2.8	2.5	2.4	2	6	4	7.3	4.2	5
579	11	2	1	1	2	2	1	1	0	24	1	5	0	0	1	62	140	31.6	4	89	1	100	60	0	0		1	0		1	Glibenclamid and Metformin	0		oad	1	2		24	0	2.5	3	2.8	2	2	6.7	6	8	3.3	5
580	11	1	4	1	2	2	1	1	0	22	2		0	0	1	62	170	21.5	2	109	1	130	80	0	0		1	0		1	Glibenclamid and Metformin	0		oad	1	2		22	0	2.7	2.6	2.5	2.6	3.3	6.5	5.3	8	3.3	5.8
581	13	1	1	3	2	2	1	2	0	96	2		0	0	1	58	172	19.6	2	103	1	116	98	1	1	Mixed	0	0		0		0		insulin	2	2		96	0	2.9	2.6	2.8	3.6	2.7	5.6	4.7	8	1.7	3.3
582	13	2	1	1	3	1	2	1	0	60	1	8	0	0	1	58	171	19.8	2	92	0	130	90	1	1	Mixed	0	0		0		0		insulin	2	2		60	0	2.5	2.4	2.3	2.6	2.7	6	4	8	3.3	4.2
583	13	1	1	1	2	1	2	1	1	180	2		0	0	1	65	154	27.4	3	93	1	150	90	1	1	Mixed	0	0		0		0		insulin	2	2		180	0	2.9	2.2	3	3.6	3	5.4	4.7	6	2.5	4.2
584	20	2	1	3	2	2	1	2	0	96	2		0	0	1	59	168	20.9	2	98	1	120	80	0	1	Mixed	0	0		0		0		insulin	2	2		96	0	2.6	2.8	2	3.2	2.3	6.9	4.7	8.7	3.3	6.7
585	20	2	1	1	2	2	1	1	0	144	2		0	0	1	81	172	27.4	3	111	1	102	70	0	0		0	0		0		1	mixed-glibenclamid-glucophage	mixed	3	1		144	0	3.2	3.8	2.3	2.6	4.7	4.6	2	5.3	5	3.3
586	20	2	1	2	3	3	1	1	0	36	2		0	0	1	60	175	19.6	2	94	1	124	70	0	1	Mixed	0	0		0		0		insulin	2	2		36	9	3	2.6	2.5	3.2	4	6.3	5.3	8	3.3	5
587	20	2	1	2	1	2	1	2	0	48	1	1	0	0	1	65	149	29.3	3	96	1	130	84	0	0		1	0		1	Glibenclamid and Metformin	0		oad	1	1		48	0	2.8	3.6	2.5	2.6	2.3	6.3	6	8	3.3	4.2
588	20	2	1	1	3	3	2	1	0	180	2		0	0	1	68	171	23.3	2	87	0	142	78	1	1	Mixed	0	0		0		0		insulin	2	2		180	0	2.5	2.4	2.8	2.4	2.3	5.8	3.3	8	3.3	5
589	20	1	1	1	2	1	1	2	0	72	2		0	0	1	70	163	26.3	3	86	0	115	70	0	1	Mixed	0	0		0		0		insulin	2	2		72	0	2.5	3	2.5	2.2	2	5.8	5.3	7.3	3.3	3.3
590	20	2	1	3	2	2	1	2	0	60	1	5	0	0	1	76	172	25.7	3	83	0	124	81	0	1	Mixed	0	0		0		0		insulin	2	2		60	0	3.2	3.8	2.3	3.2	3.3	5.8	4	8	3.3	4.2
591	20	2	1	2	3	2	1	2	0	84	2		0	0	1	87	172	29.4	3	87	0	143	87	1	1	Rapid-acting	0	0		0		0		insulin	2	2		84	0	3.2	3.2	3	3	4	6.5	6	8	3.3	5
592	20	1	1	3	4	1	2	1	0	24	2		0	0	1	86	160	33.6	4	86	0	130	50	0	0		0	0		0		1	mixed-glibenclamid-glucophage	mixed	3	2		24	0	2.5	2.4	2.3	2.8	2.7	5	4	8	1.7	3.3
593	20	2	1	1	2	2	1	1	0	36	1	1	0	0	1	51	167	18.3	1	95	0	120	80	0	1	Mixed	0	0		0		0		insulin	2	2		36	9	2.9	2.6	2.5	3.2	3.3	6	4.7	7.3	4.2	5
594	20	2	1	1	3	1	2	1	0	48	2		0	0	1	53	169	18.6	2	89	0	100	100	1	1	Mixed	0	0		0		0		insulin	2	2		48	7	2.5	3	2	2.4	2.3	6	5.3	7.3	3.3	4.2
595	20	2	1	1	3	1	2	2	0	32	1	7	0	0	1	59	162	22.5	2	85	0	140	80	1	1	Long-acting	0	0		0		0		insulin	2	2		32	0	2.8	2.6	2.8	3	2.7	4.6	4	6.7	2.5	1.7
596	20	2	1	3	3	2	1	2	0	12	2		0	0	1	80	160	31.3	4	108	1	120	70	0	1	Mixed	0	0		0		0		insulin	2	2		12	0	2.7	2.4	3.3	2.6	2.7	5.8	3.3	7.3	4.2	5
597	20	2	1	2	2	1	2	2	0	36	1	5	0	0	1	63	173	21	2	85	0	150	90	1	1	Mixed	0	0		0		0		insulin	2	2		36	0	2.8	2.8	3.3	2.6	2.7	5.6	4	8	2.5	5
598	20	2	1	3	3	2	1	2	0	22	2		0	0	1	44	150	19.6	2	82	0	100	80	0	1	Mixed	0	0		0		0		insulin	2	2		22	0	2.4	3.2	2.3	2	2	5.6	4	7.3	4.2	4.2
599	20	1	1	1	2	2	1	1	0	16	2		0	0	1	57	158	22.8	2	88	1	130	90	1	1	Mixed	0	0		0		0		insulin	2	2		16	0	2.6	2.8	2	2.8	3	5	3.3	7.3	2.5	4.2
600	20	1	1	3	2	2	1	2	0	60	2		0	0	1	64	170	22.1	2	89	1	170	100	1	0		0	0		0		1	mixed-glibenclamid-glucophage	mixed	3	2		60	0	2.8	3	2.3	2.8	3.3	4.8	3.3	7.3	3.3	2.5
601	20	2	1	3	3	3	1	1	0	15	2		0	0	1	66	172	22.3	2	88	1	110	88	0	0		1	0		1	Glibenclamid and Metformin	0		oad	1	2		15	1	2.1	2.6	2	2	1.7	6	4	8	3.3	5.8
602	20	1	1	3	3	3	1	1	0	132	1	5	1	0	1	74	170	25.6	3	106	1	130	80	0	0		1	0		1	Glibenclamid and Metformin	0		oad	1	2		132	0	3.2	2.6	3.8	2.6	4.3	5.2	4	6.7	2.5	4.2
603	20	2	1	4	3	2	1	1	0	24	2		0	0	1	90	170	31.1	4	106	1	100	80	0	0		1	0		1	Glibenclamid and Metformin	0		oad	1	2		24	0	2.8	2.6	2.8	3.2	2.7	5.6	4	7.3	4.2	3.3
604	20	2	1	1	3	2	1	2	0	48	1	6	0	0	1	50	162	19.1	2	80	0	100	60	0	0		1	0		1	Glibenclamid and Metformin	0		oad	1	2		48	4	2.7	2.6	2.8	3	2.3	5	3.3	5.3	4.2	4.2
605	20	2	1	3	3	1	1	2	0	10	2		0	0	1	72	163	27.1	3	100	1	110	80	0	1	Long-acting	0	0		0		0		insulin	2	2		10	0	2.7	2.4	2.5	3.2	2.7	5	4.7	6	3.3	3.3
606	20	2	1	3	4	2	1	1	0	24	1	8	1	0	1	56	174	18.5	2	75	0	100	80	0	0		1	0		1	Glibenclamid and Metformin	0		oad	1	2		24	1	2.4	3	2	2.2	2.3	5	3.3	6	3.3	4.2
607	20	2	1	1	2	1	2	1	0	36	2		0	0	1	81	172	27.4	3	104	1	140	90	1	1	Mixed	0	0		0		0		insulin	2	2		36	9	2.8	3.8	2	2.4	2.7	6.3	4	8	3.3	5.8
608	20	3	1	3	4	2	1	1	0	24	1	1	0	0	1	57	178	18	1	79	0	100	60	0	1	Mixed	0	0		0		0		insulin	2	2		24	2	2.4	2.8	2	2.4	2.3	5.4	3.3	6	4.2	5
609	20	2	1	1	2	2	1	2	0	36	2		0	0	1	66	161	25.5	3	104	1	100	60	0	1	Mixed	0	0		0		0		insulin	2	2		36	1	2.7	2.6	2.5	3	2.7	6	4	7.3	5	4.2
610	20	1	1	1	3	1	2	1	0	84	2		0	0	1	62	150	27.6	3	91	1	140	90	1	0		1	1	Metformin	0		0		oad	1	2		84	2	2.9	2.4	2.5	3.4	3.3	6	4	8	3.3	5
611	20	2	1	2	2	2	1	1	0	252	2		0	0	1	56	159	22.2	2	86	0	100	80	0	1	Mixed	0	0		0		0		insulin	2	2		252	0	2.8	2.4	2.3	3.2	3.3	5.6	4.7	7.3	2.5	4.2
612	20	1	1	3	3	2	1	2	0	84	1	5	0	0	1	64	180	19.8	2	86	0	110	80	0	1	Mixed	0	0		0		0		insulin	2	2		84	0	3.2	3.4	3	3	3.7	5.8	4	8	4.2	3.3
613	20	2	1	2	3	2	1	1	0	60	2		0	0	1	92	182	27.8	3	103	1	130	70	0	0		1	0		1	Glibenclamid and Metformin	0		oad	1	2		60	0	2.9	2.6	3	2.6	4	5.2	3.3	6.7	3.3	4.2
614	20	2	1	1	2	2	1	1	0	24	2		0	0	1	65	182	19.6	2	86	0	120	62	0	0		1	1	Metformin	0		0		oad	1	2		24	0	1.8	2	2	1.8	1	6.9	6	6.7	5	5
615	8	1	1	1	3	2	1	1	0	48	1	1	0	0	1	66	161	25.5	3	104	1	158	90	1	0		1	0		1	Glicazide and Metformin	0		oad	1	2		48	0	2.1	2.6	1	2	2.7	7.5	6.7	6.7	5.8	6.7
616	13	3	1	2	3	2	1	2	1	48	1	1	0	0	1	62	150	27.6	3	91	0	140	100	1	0		0	0		0		1	Glucophage and Insulin	mixed	3	2		48	0	2.2	2.8	1	2	3	7.5	6.7	7.3	6.7	4.2
617	15	1	1	3	4	1	2	2	0	96	1	1	0	0	1	56	159	22.2	2	86	0	130	57	0	1	Long-acting	0	0		0		0		insulin	2	2		96	1	2.3	3	2	2	2	8.3	8	8.7	4.2	5.8
618	15	3	1	3	4	1	2	2	0	106	1	1	0	0	1	64	180	19.8	2	86	0	159	97	1	0		1	1	Glibenclamid	0		0		oad	1	2		106	1	2.5	2.6	2	2.8	2.7	4.8	4.7	3.3	4.2	3.3
619	15	1	2	3	3	3	1	2	0	86	1	1	0	0	1	92	182	27.8	3	103	1	120	80	0	0		0	0		0		1	Glucophage and Insulin	mixed	3	2		86	1	2.4	2.8	1.5	2.2	3	6.7	6.7	5.3	5	5
620	15	1	5	3	3	3	1	1	0	12	2		0	0	1	65	182	19.6	2	86	0	129	80	0	0		1	0		1	Glicazid and Metformin	0		oad	1	2		12	0	2.2	2.6	1.3	2.4	2.3	5.8	6.7	4.7	4.2	3.3
[truncated: 14 more columns]

## Sheet: Codebook
Variable name	Format name	Variable label	Type of variable	Value (numeric code)	Value label	Measurement (units)	Value indicating missing data	value indicating inapplicable data
Sociodemographic characteristics
				1	male
marstat	marital status	Marital status	numeric	1	single		-9
				2	free union
				3	married (monogamic)
				4	married (polygamic)
				5	divorced
				6	widow
ethnic	ethnic group	Ethnic group	numeric	1	Kongo
				2	Luba
				3	Ngala
				4	Swahili
				5	Other
othethn	Other ethnic group	Other ethnic group	string
religion	religion	Religion	numeric	1	catholic		-9
				2	protestant
				3	independent group
				4	jehovah witness
				5	kimbanguist
				6	muslim
				7	animist
				8	other
otrelig	other religion	Other religion	string
educlev	level of education	Highest general education qualification	numeric	1	no formal education		-9
				2	primary school
				3	secondary school
				4	university
occup	occupation	Occupation	numeric	1	Employed		-9
				2	Unemployed
				3	Other
othoccup	other occupation	Other occupation		4	other
poverty	revenue	revenue	numeric	1	below poverty line		-999999
				2	above poverty line
Health system characteristics
distance	distance from home to health centercent	Distance from home to health centre	numeric	1	< 5 kilometers or < one hour		-9
				2	≥ 5 kilometers or ≥ one hour
healthins	yesno	Health insurance	numeric	0	no		-9
				1	yes
insurer	name of insurer	Name of insurer	string
History of diabetes
durdiab	duration of diabetes	duration of diabetes	numeric
prescom	yesno	Presence of complications or comorbidities	numeric	1	yes		-9
				2	no
comcomp	comorbidities/complications	Comorbidities/complications	numeric	1	Hypertension		-9
				2	Hyperlipidemia
				3	Obesity
				4	Cataract
				5	Diabetic retinopathy
				6	Impaired renal function
				7	Erectile dyfunction
				8	Other
othcom	other comorbidities/complications	Other comorbidities/complications	string
hospital	yesno	hospitalizations in the last year	numeric	1	yes		-9
				0	no
specify_hospitalizat	(number_hospit) (period_hospit) (reason_of_hospit) Specify hospitalizations
numhosp	number of hospitalizations	number of hospitalizations	numeric				-9
perhosp	period of hospitalizations	period of hospitalizations	string
reashosp	reason of hospitalizations	reason of hospitalizations	string
Lifestyle
auditc	risky drinking	risky drinking	numeric	0	no		-9
				1	yes
smoking	yesno	Smoking	numeric	1	no		-9
				2	yes
fagerstrom	fagerstrom score	Fagerstrom Test for Nicotine Dependence Assessment Score	numeric				-9
Clinical parameters
weight	weight	Weight	numeric			kg	-999
height	height	Height	numeric			centimeters	-999
bmi	Body mass index	Body mass index	numeric			kg/m2	-999
bmicat	Body mass index cat	categories of body mass index	numeric	1	underweight		-9
				2	normal
				3	overweight
				4	Obesity
waist	waist circumference	Waist circumference	numeric			centimeters	-999
waistc	waist circumference cat	categories of waist circumference	numeric	0	normal
				1	abnormal
systolic	systolic blood pressure	Systolic blood pressure	numeric			mmHg	-999
diastolic	diastolic blood pressure	Diastolic blood pressure	numeric			mmHg	-999
blopres	Control of blood pressure	Control of blood pressure	numeric	1	controlled blood pressure
				2	uncontrolled blood pressure
Treatment
insulin	yesno	Insulin	numeric	1	yes		-9
				0	no
typinsu	type of insulin	Type of insulin	string
oad	yesno	Oral Antidiabetic Drug	numeric	1	yes		-9
				0	no
oadsingl	yesno	Single OAD	numeric	1	yes		-9
				0	no
noadsingl	name of single	Name of single	string
oadcomb	yesno	Combinaison of oha	numeric	1	yes		-9
				0	no
namcomb	name of oha combinaison	Name of OHA combinaison	string
mixed	yesno	Mixed Insulin-OADs	numeric	1	yes		-9
				0	no
nmixed	name of mixed	Name of mixed	string
othtreatm	yesno	Other treatment	numeric	1	yes		-9
				2	no
nothtreat	name of other treatment	Name of other treatment	string
durtreat	duration of treatment	duration of treatment	numeric
Psychological
phq	PHQ-9 global score	Screening test for depression	numeric				-999
dds	dds score	Diabetes Distress Score	numeric				-999
emotional	emotional burden	Emotional burden (diabetes distress)	numeric				-999
physician	physician distress	Physician distress (diabetes distress)	numeric				-999
regimen	regimen distress	Regimen distress (diabetes distress)	numeric				-999
interpersonal	interpersonal distress	Interpersonal distress (diabetes distress)	numeric				-999
dsmq	dsmq score	total score (diabetes self-management questionnaire)	numeric				-999
dietcontrol	dietary control	dietary control (diabetes self-management questionnaire)	numeric				-999
glucosman	glucose management	glucose management (diabetes self-management questionnaire)	numeric				-999
physactiv	physical activity	physical activity (diabetes self-management questionnaire)	numeric				-999
physcont	physician control	physician contact (diabetes self-management questionnaire)	numeric				-999
Food security
hfias	hfias score	household food insecurity scale score	numeric				-999
hfiascat	hfias category	household food insecurity scale score category	numeric	1	food secure		-9
				2	mild food insecure
				3	moderately food insecure
				4	severely food insceure
Knowledge on diabetes
dkt	Revised Michigan knowledge questionnaire score	Revised Michigan knowledge questionnaire score	numeric				-999
Support
mspss	MSPSS score	Multidimensional Scale fo Perceived Social Support	numeric				-999
significant	Significant other	Support by significant other	numeric				-999
family	Family	Supprot by family	numeric				-999
friends	Friends	Support by friends	numeric				-999
mspsscat	total score in category
mgl	MGL score	Morisky Green Levine Test score interpretation	numeric				-9
mglc	MGL category	Categories of adherence as assessed by MGL Test	numeric	1	high		-9
				2	medium
				3	low
HbA1c
hba1c	HbA1c	Glycosylated haemoglobin	numeric				-999
hba1ccat	glycaemic control	Categories of glycaemic control	numeric	0	controlled		-9
				1	uncontrolled
Other
sw	total sampling weight	total sampling weight	numeric
